# Supplementary material for: Revisiting the Therapeutic Potential of Bothrops jararaca Venom: Screening for Novel Activities Using Connectivity Mapping
Source: Toxins (Basel). 2018 Feb 6;10(2):69. doi: 10.3390/toxins10020069 (PMC5848170; doi:10.3390/toxins10020069)
Supplement: Supplementary file 1 [file toxins-10-00069-s001.zip]

Archive with 1 entries (1 files):
- toxins-251582-supplementary.xlsx
