# Supplementary material for: Revisiting the Therapeutic Potential of Bothrops jararaca Venom: Screening for Novel Activities Using Connectivity Mapping
Source: Toxins (Basel). 2018 Feb 6;10(2):69. doi: 10.3390/toxins10020069 (PMC5848170; doi:10.3390/toxins10020069)
Supplement: Supplementary file 1 [file toxins-10-00069-s001.zip › toxins-251582-supplementary.xlsx]

## Sheet: Table S1
Table S1 - Up-regulated MCF7 genes after B. jararaca venom treatment.
ID a	Gene name	Control	Treatment	log2 FC c	FC d	P-value e
		log2 signal intensity b	log2 signal intensity b
16811684	CYP1A1	7.00134	11.8962	4.89481	29.7498	1.8118e-08
16979917	SLC7A11	6.3757	9.08614	2.71044	6.5452	1.28856e-06
16929562	HMOX1	6.81163	9.22762	2.41599	5.33686	4.98815e-06
16842326	ALDH3A1	6.80864	8.64723	1.83859	3.5766	6.39972e-06
16975234	TMEM156	3.68256	5.44705	1.76449	3.39754	0.00014738
16896561	CYP1B1	10.0991	11.8515	1.75237	3.36912	1.60066e-06
16968447	AGPAT9	6.071	7.77673	1.70573	3.26195	1.44595e-06
16906749	HECW2	6.25071	7.76527	1.51456	2.85711	2.43986e-06
17051827	AKR1B10	7.83989	9.15509	1.3152	2.48836	1.13794e-05
16921171	HAR1B	7.76411	8.93689	1.17279	2.25447	4.19765e-05
16977868	ABCG2	5.68627	6.8215	1.13523	2.19653	7.70315e-05
16949264	LOC344887 (pseudogene)	3.96839	5.05337	1.08498	2.12134	0.000365786
16962911	LRRC15	4.55744	5.63573	1.07828	2.11152	3.73283e-05
16711343	AKR1C2	4.04293	5.04569	1.00276	2.00384	6.36456e-05
16828032	TAT	4.63978	5.63347	0.993689	1.99127	0.000426208
16697660	MIR181B1	4.00565	4.9318	0.926147	1.90019	7.18305e-05
16901216	CREG2	6.86359	7.83678	0.97319	1.96318	7.7811e-05
16702007	AKR1C3	4.35813	5.3249	0.966763	1.95445	0.00181076
16829085	SLC7A5	11.9378	12.8949	0.957175	1.9415	6.38775e-05
16841907	RASD1	6.51083	7.44175	0.930921	1.90649	0.00116554
16805684	ALDH1A3	5.12092	6.03837	0.917453	1.88878	0.000104502
16801075	GLDN	7.9467	8.83415	0.88745	1.8499	3.92592e-05
16848435	LINC00511	6.80804	7.71717	0.909132	1.87792	0.000430587
16689752	GCLM	7.01539	7.89261	0.877219	1.83683	0.000236598
16774303	RGCC	5.86451	6.72697	0.862461	1.81814	0.000815966
16743517	MAML2	4.77282	5.61729	0.844466	1.7956	0.00658772
16833533	MIR2909	8.05809	8.8783	0.820216	1.76567	0.00259801
16916352	SRXN1	8.12761	8.94587	0.818264	1.76328	0.000165232
17072723	RNU1-106P	4.7132	5.5151	0.801908	1.74341	0.00126009
16825535	SLC7A5P1	10.5108	11.2984	0.7876	1.7262	0.000108964
17063394	KIAA1549	7.25988	8.03974	0.779859	1.71696	0.000222899
17020174	GCLC	6.72183	7.49562	0.77379	1.70975	0.000537461
16756163	TXNRD1	7.79312	8.56695	0.773835	1.70981	8.74273e-05
16745563	CLMP	5.3507	6.12558	0.774884	1.71105	0.000588236
17081447	ST3GAL1	8.33836	9.09473	0.756371	1.68924	0.000200417
16682225	NBPF1	9.0779	9.82273	0.744822	1.67577	0.000719761
16771855	PITPNM2	4.1874	4.93437	0.746971	1.67827	0.00143169
17007603	MIR3934	4.1786	4.88157	0.702971	1.62785	0.00104248
16855477	FECH	7.17254	7.88526	0.71272	1.63889	0.000241381
17075448	TNFRSF10D	3.88572	4.59237	0.706648	1.63201	0.00131324
16821414	OSGIN1	6.02772	6.73878	0.711064	1.63701	0.0014838
17108827	PRKX	7.08446	7.79461	0.710147	1.63597	0.000209514
16813854	RP11-66B24.4	4.48207	5.17419	0.692121	1.61566	0.000671697
16861016	GPR42	3.92689	4.59975	0.672861	1.59423	0.00439839
16938620	ZNF860	7.32986	8.01078	0.680924	1.60317	0.00397998
17081160	RNU7-181P	3.10405	3.75668	0.652639	1.57204	0.000352847
16708192	ABCC2	4.72593	5.40307	0.677148	1.59898	0.00327086
17056984	INHBA	5.10364	5.75606	0.652428	1.57181	0.00206373
16960911	LXN	8.54348	9.19061	0.647131	1.56605	0.000401943
16818584	RNA5SP417	5.68733	6.3324	0.645069	1.56381	0.00229243
16992530	CTB-33O18.1	8.2327	8.87562	0.642926	1.56149	0.00137394
16883690	IL1RL1	4.30779	4.94013	0.632339	1.55008	0.00546354
16879232	CYP1B1-AS1	4.66907	5.2987	0.629631	1.54717	0.000408679
16947287	TIPARP	9.1485	9.78231	0.633817	1.55166	0.000937449
16841660	RP11-385D13.1	5.88622	6.51903	0.632805	1.55058	0.000638441
16831383	ADORA2B	7.5891	8.21464	0.625535	1.54278	0.00114558
16850216	SECTM1	6.2718	6.8983	0.6265	1.54382	0.0024832
16768738	NTN4	8.40898	9.02992	0.620944	1.53788	0.000245288
16697654	MIR181A1HG	4.03513	4.64464	0.609514	1.52574	0.00219785
17080486	TNFRSF11B	7.86122	8.48043	0.619211	1.53603	0.00108584
16786601	LINC01220	6.74496	7.35732	0.61237	1.52877	0.000493001
16827679	NQO1	10.9429	11.5582	0.61527	1.53184	0.000331808
16922495	CBR3	7.12117	7.74039	0.619226	1.53605	0.000387967
17120638	KRT18P59	3.28734	3.88156	0.594218	1.50965	0.00746933
16728066	LRP5	8.22732	8.83518	0.607863	1.524	0.000308297
17079740	KB-1460A1.1	6.96728	7.57213	0.604854	1.52082	0.00113115
16960355	TM4SF1	5.9075	6.51078	0.603282	1.51917	0.00473742
16968719	RNU6-818P	6.41053	7.00847	0.597936	1.51355	0.00398195
16821541	CRISPLD2	8.0761	8.6744	0.598299	1.51393	0.000363282
17002373	CCNJL	6.40297	6.99759	0.594615	1.51007	0.00086661
17070013	RDH10	8.80797	9.4041	0.596129	1.51166	0.000872902
17002898	STC2	10.3069	10.9019	0.595055	1.51053	0.00116262
16966049	KLHL5	6.56421	7.15482	0.590613	1.50589	0.00606767
16887237	DHRS9	6.80926	7.39117	0.581905	1.49682	0.00183022
a Affymetrix HuGene-2_0-st probe set ID.
b Weighted signal intensity average.
c log2 FC = log2 (treatment signal intensity / control signal intensity) = log2 treatment signal intensity - log2 control signal intensity.
d FC (fold change) = 2^(log2 FC).
e Student T-test

## Sheet: Table S2
Table S2 - Down-regulated MCF7 genes after B. jararaca venom treatment.
ID a	Gene name	Control	Treatment	log2 FC c	FC d	P-value e
		log2 signal intensity b	log2 signal intensity b
16755958	ASCL1	10.1717	9.58598	-0.58575	0.666303	0.00114902
17119286	MIR3194	6.24973	5.64463	-0.605105	0.657423	0.000949913
16807195	RASGRP1	6.89703	6.27924	-0.617784	0.651671	0.000570325
17048048	ZNF804	5.59992	4.98463	-0.61528	0.652803	0.000966224
16795366	SNORA79	5.28087	4.65676	-0.624105	0.648822	0.00666713
16706706	RNU6-441P	5.49692	4.85797	-0.638952	0.642179	0.00575893
16797595	IGHV2-70	6.12223	5.4516	-0.67063	0.628232	0.000428852
16693286	TCHHL1	6.57223	5.91208	-0.660154	0.632811	0.000277099
16913617	MIR548O2	3.38584	2.72373	-0.662113	0.631952	0.00283273
17118776	MIR4296	4.69878	4.00391	-0.694869	0.617765	0.00579966
16804152	UBE2Q2L	4.66211	3.97162	-0.690482	0.619647	0.000276304
16763966	SNORA2A	5.08983	4.40004	-0.689791	0.619944	0.00527377
16819792	RNA5SP428	8.79811	8.03963	-0.758473	0.591122	0.00152567
16900124	IGKV1OR2-3	4.34919	3.58168	-0.767512	0.58743	0.0064835
17059567	STEAP4	7.32478	6.47929	-0.845484	0.556524	7.66992e-05
16965019	USP17L23	4.6967	3.75617	-0.940531	0.521041	0.00464087
a Affymetrix HuGene-2_0-st probe set ID.
b Weighted signal intensity average.
c log2 FC = log2 (treatment signal intensity / control signal intensity) = log2 treatment signal intensity - log2 control signal intensity.
d FC (fold change) = 2^(log2 FC).
e Student T-test

## Sheet: Table S3
Table S3 - Top-100 positively correlated C-map hits for drug-related activities potentially present in Bothrops jararaca venom.
Cmap name	Dose (nM)	Cell	Score a	Up b	Down c	Drug type
Lansoprazole	1.1 x 104	MCF7	1	0.268	-0.766	Gastroesophageal reflux disease
Primaquine	0.9 x 104	MCF7	0.915	0.429	-0.517	Antiparasite (antimalarian activity)
Sulindac	1.1 x 104	MCF7	0.854	0.33	-0.553	Anti-inflammatory
Raloxifene	0.8 x 104	MCF7	0.848	0.077	-0.8	Selective estrogen receptor modulators (osteoporosis and breast cancer treatment)
Mifepristone	0.9 x 104	MCF7	0.844	0.189	-0.684	Antiglucocorticosteroid (antiprogestational effects and hyperglycemia treatment)
Cyclopentolate	1.2 x 104	MCF7	0.824	0.099	-0.753	Myrdiatic (anti-muscarinic)
Lomustine	1.0 x 106	MCF7	0.821	0.237	-0.612	Antitumor
Tanespimycin	0.1 x 104	MCF7	0.814	0.161	-0.681	Antineoplastic antibiotic
Carbamazepine	1.0 x 102	MCF7	0.803	0.219	-0.611	Anticonvulsant (epilepsy and nerve pain treatment)
Thioridazine	1.0 x 104	MCF7	0.802	0.241	-0.589	Antipsychotic
Meclozine	0.9 x 104	MCF7	0.801	0.19	-0.639	Antihistaminic and antiemetic
Prochlorperazine	1.0 x 104	MCF7	0.787	0.218	-0.596	Antipsychotic
Perphenazine	1.0 x 104	MCF7	0.785	0.26	-0.552	Antipsychotic
Metixene	1.2 x 104	MCF7	0.778	0.302	-0.503	Antiparkinsonian (antimuscarinic)
Cefalonium	0.9 x 104	MCF7	0.775	0.25	-0.551	Antibiotic
Clopamide	1.2 x 104	MCF7	0.771	0.126	-0.671	Antihypertensive
Noscapine	1.0 x 104	MCF7	0.771	0.162	-0.636	Cough suppressant
Phenazopyridine	1.6 x 104	MCF7	0.77	0.223	-0.573	Analgesic (in urinary tract)
Thalidomide	1.0 x 105	MCF7	0.752	0.145	-0.632	Anti-inflammatory
Chlorhexidine	0.8 x 104	MCF7	0.743	0.102	-0.667	Antibiotic
Dropropizine	1.7 x 104	MCF7	0.742	0.152	-0.615	Cough suppressant
Pirlindole	1.2 x 104	MCF7	0.74	0.14	-0.625	Antidepressant
Isotretinoin	1.3 x 104	MCF7	0.737	0.223	-0.539	Acne Treatment
Novobiocin	1.0 x 105	MCF7	0.737	0.056	-0.706	Antibiotic
Clioquinol	1.3 x 104	MCF7	0.737	0.366	-0.396	Antifungal and antiprotozoal
Tretinoin	0.1 x 104	MCF7	0.732	0.109	-0.648	Acne treatment
Oxyphenbutazone	1.2 x 104	MCF7	0.732	0.258	-0.499	Anti-inflammatory
Mianserin	1.3 x 104	MCF7	0.726	0.226	-0.525	Antidepressant
Lisuride	1.2 x 104	MCF7	0.722	0.242	-0.505	Antiparkinsonian
Erythromycin	0.5 x 104	MCF7	0.721	0.119	-0.627	Antibiotic
Mesoridazine	0.7 x 104	MCF7	0.721	0.109	-0.637	Schizophrenia treatment
Scopolamine	1.2 x 104	MCF7	0.719	0.132	-0.612	Prevention of motion sickness and for acute treatment.
Fulvestrant	1.0 x 101	MCF7	0.715	0.143	-0.597	Hormone receptor positive breast cancer treatment
Dobutamine	1.2 x 104	MCF7	0.714	0.126	-0.612	Treatment of heart failure and cardiogenic shock treatment
Clozapine	1.0 x 104	MCF7	0.712	0.109	-0.627	Antipsychotic
Tetracycline	0.8 x 104	MCF7	0.71	0.211	-0.523	Antibiotic
Tenoxicam	1.2 x 104	MCF7	0.71	0.107	-0.627	Anti-inflammatory
Amrinone	2.1 x 104	MCF7	0.709	0.137	-0.596	Vasodilator
Quinidine	1.1 x 104	MCF7	0.702	0.112	-0.614	Arrhythmias
Epirizole	1.7 x 104	MCF7	0.7	0.152	-0.572	Anti-inflammatory
Lynestrenol	1.4 x 104	MCF7	0.689	0.275	-0.438	Hormonal contraceptive
Trimethadione	2.8 x 104	MCF7	0.681	0.117	-0.587	Anticonvulsant
Chlorphenamine	1.0 x 104	MCF7	0.679	0.142	-0.56	Antihistaminic
Sotalol	1.3 x 104	MCF7	0.679	0.121	-0.582	Arrhythmias
Piperacillin	0.7 x 104	MCF7	0.677	0.13	-0.571	Antibiotic
Troglitazone	1.0 x 104	MCF7	0.676	0.15	-0.55	Antidiabetic
Ciclacillin	1.2 x 104	MCF7	0.675	0.069	-0.629	Antibiotic
Halofantrine	0.7 x 104	MCF7	0.675	0.146	-0.552	Antimalarial
Phenindione	1.8 x 104	MCF7	0.674	0.211	-0.486	Anticoagulant
Atracurium Besilate	0.3 x 104	MCF7	0.674	0.263	-0.434	Muscle Relaxant
Metolazone	1.1 x 104	MCF7	0.673	0.115	-0.581	Antihypertensive
Zuclopenthixol	0.9 x 104	MCF7	0.673	0.192	-0.505	Antipsychotic
Indoprofen	1.4 x 104	MCF7	0.672	0.071	-0.624	Anti-inflammatory and analgesic
Semustine	1.0 x 102	MCF7	0.671	0.195	-0.499	Antineoplastic
Haloperidol	1.0 x 101	MCF7	0.669	0.057	-0.635	Antipsychotic
Thioguanosine	1.3 x 104	MCF7	0.667	0.195	-0.495	Antineoplastic
Flutamide	1.4 x 104	MCF7	0.666	0.179	-0.51	Anti-androgen.
Colistin	0.3 x 104	MCF7	0.665	0.167	-0.521	Antibiotic
Budesonide	0.9 x 104	MCF7	0.665	0.126	-0.562	Anti-inflammatory (Crohn's disease treatmet)
Clemizole	1.1 x 104	MCF7	0.664	0.188	-0.499	Antihistaminic
Methylprednisolone	1.1 x 104	MCF7	0.663	0.142	-0.544	Anti-inflammatory
Cefoxitin	0.9 x 104	MCF7	0.662	0.26	-0.424	Antibiotic
Tolbutamide	1.5 x 104	MCF7	0.66	0.104	-0.579	Antidiabetic
Thioproperazine	0.6 x 104	MCF7	0.658	0.16	-0.52	Antipsychotic
Carbinoxamine	1.0 x 104	MCF7	0.655	0.093	-0.584	Antihistaminic
Minocycline	1.1 x 104	MCF7	0.653	0.143	-0.532	Antibiotic
Nalbuphine	1.0 x 104	MCF7	0.652	0.12	-0.554	Analgesic
Papaverine	1.1 x 104	MCF7	0.652	0.133	-0.542	Vasodilator
Azlocillin	0.8 x 104	MCF7	0.649	0.099	-0.572	Antibiotic
Vancomycin	0.3 x 104	MCF7	0.646	0.096	-0.572	Antibiotic
Mefenamic Acid	1.7 x 104	MCF7	0.645	0.104	-0.563	Anti-inflammatory
Felbinac	1.9 x 104	MCF7	0.642	0.151	-0.513	Anti-inflammatory (analgesic and antipyretic)
Ketotifen	0.9 x 104	MCF7	0.638	0.134	-0.526	Antihistaminic
Phenoxybenzamine	1.2 x 104	MCF7	0.637	0.247	-0.413	Antihypertensive
Metoclopramide	1.2 x 104	MCF7	0.632	0.136	-0.517	Heartburn treatment
Diclofenamide	1.3 x 104	MCF7	0.631	0.141	-0.511	Antiglaucoma, antiepileptic
Sulfamonomethoxine	1.4 x 104	MCF7	0.628	0.095	-0.555	Antibiotic
Dicloxacillin	0.8 x 104	MCF7	0.627	0.097	-0.551	Antibiotic
Acemetacin	1.0 x 104	MCF7	0.627	0.116	-0.532	Anti-inflammatory
Levomepromazine	0.9 x 104	MCF7	0.627	0.214	-0.434	Antipsychotic
Ranitidine	1.1 x 104	MCF7	0.626	0.115	-0.532	Gastroesophageal reflux disease, intestinal and stomach ulcers
Midodrine	1.4 x 104	MCF7	0.625	0.155	-0.492	Antihypotensive
Fluphenazine	1.0 x 104	MCF7	0.623	0.284	-0.361	Antipsychotic
Valproic Acid	5.0 x 104	MCF7	0.622	0.174	-0.469	Seizure disorders treatment
Hycanthone	1.1 x 104	MCF7	0.619	0.137	-0.503	Antischistosomal
Thiethylperazine	0.6 x 104	MCF7	0.617	0.071	-0.568	Antiemetic
Isoprenaline	1.6 x 104	MCF7	0.617	0.148	-0.49	Bradycardia
Alcuronium Chloride	0.5 x 104	MCF7	0.615	0.203	-0.433	Muscle Relaxant
Oxolamine	0.9 x 104	MCF7	0.608	0.217	-0.412	Cough suppressant
Minoxidil	1.9 x 104	MCF7	0.608	0.092	-0.537	Vasodilator
Moracizine	0.9 x 104	MCF7	0.607	0.198	-0.43	Arrhythmias
Ribostamycin	0.7 x 104	MCF7	0.605	0.126	-0.5	Antibiotic
Rosiglitazone	1.0 x 104	MCF7	0.605	0.167	-0.458	Antidiabetic
Paroxetine	0.1 x 104	MCF7	0.604	0.103	-0.522	Antidepressant
Hydroflumethiazide	1.2 x 104	MCF7	0.604	0.131	-0.494	Antihypertensive
Mebhydrolin	0.5 x 104	MCF7	0.603	0.138	-0.486	Antihistaminic
Tocainide	1.7 x 104	MCF7	0.602	0.15	-0.472	Arrhythmias
Practolol	1.5 x 104	MCF7	0.602	0.152	-0.471	Arrhythmias
Diphenhydramine	1.4 x 104	MCF7	0.601	0.167	-0.455	Antihistaminic
Danazol	1.2 x 104	MCF7	0.6	0.134	-0.487	Endometriosis and fibrocystic breast disease treatment
a Value between +1 and -1 representing the relative strength of a given signature in an instance from the total set of calculated instances.
b Value between +1 and -1 representing the absolute enrichment of an up tag-list in a given instance.
c Value between +1 and -1 representing the absolute enrichment of a down tag-list in a given instance.

## Sheet: Table S4
Table S4 - Top-20 negatively correlated C-map hits for drug-related activities potentially present in Bothrops jararaca venom.
Cmap name	Dose (nM)	Cell	Score a	Up b	Down c	Drug type
Oxymetazoline	1.3 x 104	MCF7	-0.917	-0.136	0.885	Decongestant
Procainamide	1.5 x 104	MCF7	-0.885	-0.15	0.834	Treatment Of Life-Threatening Ventricular Arrhythmias.
Trapidil	1.9 x 104	MCF7	-0.863	-0.143	0.817	Treatment Of Chronic Stable Angina
Pentoxyverine	0.8 x 104	MCF7	-0.857	-0.102	0.851	Antitussive
Sirolimus	1.0 x 102	MCF7	-0.842	-0.079	0.857	Immunosupressant
Flumequine	1.5 x 104	MCF7	-0.825	-0.183	0.735	Antibiotic
Mesalazine	0.1 x 104	MCF7	-0.824	-0.116	0.801	Anti-Inflammatory (For Treatment Treat Inflammation Of The Digestive Tract )
Haloperidol	1.0 x 104	MCF7	-0.792	-0.08	0.801	Antipsychotic
Nabumetone	1.8 x 104	MCF7	-0.791	-0.18	0.699	Nonsteroidal Anti-Inflammatory
Amantadine	1.0 x 104	MCF7	-0.786	-0.153	0.721	Anti-Inflammatory (For Acute And Chronic Treatment Of Signs And Symptoms Of Osteoarthritis And Rheumatoid Arthritis)
Clorgiline	1.3 x 104	MCF7	-0.777	-0.139	0.725	Antidepressant
Sulfafurazole	1.5 x 104	MCF7	-0.777	-0.096	0.768	Antibiotic
Cinoxacin	1.5 x 104	MCF7	-0.768	-0.141	0.713	Antibiotic
Metoclopramide	1.2 x 104	MCF7	-0.764	-0.136	0.713	Gastroesophageal Reflux Disease Treatment
Ribavirin	1.6 x 104	MCF7	-0.764	-0.127	0.723	Antiviral (Treatment Of Chronic Hepatitis C Virus Infection In Combination With Other Antiviral Agents )
Levocabastine	0.9 x 104	MCF7	-0.746	-0.128	0.702	Antihistamine (For Allergic Conjuctivitis)
Roxarsone	1.5 x 104	MCF7	-0.745	-0.137	0.692	Antiprotozoal
Amikacin	0.7 x 104	MCF7	-0.742	-0.166	0.659	Antibiotic
Amiloride	1.3 x 104	MCF7	-0.721	-0.118	0.684	Antihypertensive
Domperidone	0.7 x 104	MCF7	-0.721	-0.124	0.679	Antiemetic

## Sheet: Table S5
Table S5 - Gene expression profiles induced by Bothrops jararaca venom on MCF7 cells.
transcriptclusterid	probesetid	seqname	strand	start	stop	totalprobes	geneassignment	mrnaassignment	swissprot	unigene	gobiologicalprocess	gocellularcomponent	gomolecularfunction	pathway	proteindomains	crosshybtype	category	logFC	FC	AveExpr	t	P.Value	adj.P.Val	B
16811684	probesetid	chr15	-	75011883	75017951	16	NM_000499 // CYP1A1 // cytochrome P450, family 1, subfamily A, polypeptide 1 // 15q24.1 // 1543 /// ENST00000379727 // CYP1A1 // cytochrome P450, family 1, subfamily A, polypeptide 1 // 15q24.1 // 1543 /// ENST00000395048 // CYP1A1 // cytochrome P450, family 1, subfamily A, polypeptide 1 // 15q24.1 // 1543 /// ENST00000395049 // CYP1A1 // cytochrome P450, family 1, subfamily A, polypeptide 1 // 1…	NM_000499 // RefSeq // Homo sapiens cytochrome P450, family 1, subfamily A, polypeptide 1 (CYP1A1), mRNA. // chr15 // 94 // 94 // 15 // 16 // 1 /// ENST00000379727 // ENSEMBL // havana:known chromosome:GRCh38:15:74719542:74725610:-1 gene:ENSG00000140465 gene_biotype:protein_coding transcript_biotype:protein_coding // chr15 // 100 // 100 // 16 // 16 // 1 /// ENST00000395048 // ENSEMBL // ensembl:k…	NM_000499 // P04798 /// NM_000499 // A0N0X8 /// NM_000499 // A4F3V8 /// NM_000499 // A4F4K3 /// NM_000499 // A4F4K4 /// NM_000499 // E7EMT5 /// NM_000499 // Q0VHD5 /// NM_000499 // Q53G23 /// NM_000499 // Q5J9B1 /// ENST00000379727 // P04798 /// ENST00000379727 // A4F4K4 /// ENST00000379727 // A4F3V8 /// ENST00000379727 // A0N0X8 /// ENST00000379727 // A4F4K3 /// ENST00000379727 // E7EMT5 /// ENS…	NM_000499 // Hs.72912 // adipose tissue| blood| bone| brain| cervix| connective tissue| embryonic tissue| esophagus| heart| intestine| liver| lung| mammary gland| pancreas| prostate| skin| stomach| testis| trachea| uterus| bladder carcinoma| cervical tumor| chondrosarcoma| colorectal tumor| esophageal tumor| gastrointestinal tumor| germ cell tumor| liver tumor| non-neoplasia| normal| skin tumor|e…	NM_000499 // GO:0001666 // response to hypoxia // inferred from electronic annotation /// NM_000499 // GO:0006778 // porphyrin-containing compound metabolic process // inferred from electronic annotation /// NM_000499 // GO:0006805 // xenobiotic metabolic process // traceable author statement /// NM_000499 // GO:0007568 // aging // inferred from electronic annotation /// NM_000499 // GO:0008283 /…	NM_000499 // GO:0005739 // mitochondrion // inferred from electronic annotation /// NM_000499 // GO:0005789 // endoplasmic reticulum membrane // traceable author statement /// NM_000499 // GO:0005737 // cytoplasm // inferred from electronic annotation /// NM_000499 // GO:0005783 // endoplasmic reticulum // inferred from electronic annotation /// NM_000499 // GO:0005789 // endoplasmic reticulum me…	NM_000499 // GO:0005506 // iron ion binding // inferred from electronic annotation /// NM_000499 // GO:0008395 // steroid hydroxylase activity // inferred from electronic annotation /// NM_000499 // GO:0016491 // oxidoreductase activity // inferred from direct assay /// NM_000499 // GO:0016679 // oxidoreductase activity, acting on diphenols and related substances as donors // inferred from electr…	NA	ENST00000379727 // Pfam // IPR001128 // Cytochrome P450 /// ENST00000395048 // Pfam // IPR001128 // Cytochrome P450 /// ENST00000395049 // Pfam // IPR001128 // Cytochrome P450 /// ENST00000567032 // Pfam // IPR001128 // Cytochrome P450 /// OTTHUMT00000286396 // Pfam // IPR001128 // Cytochrome P450 /// OTTHUMT00000421249 // Pfam // IPR001128 // Cytochrome P450 /// OTTHUMT00000421250 // Pfam // IPR…	1	main	4.88804	29.6106	8.6532	44.38	1.8118e-08	0.000971434	2.09596
16979917	16979917	chr4	-	139085248	139163503	26	NM_014331 // SLC7A11 // solute carrier family 7 (anionic amino acid transporter light chain, xc- system), member 11 // 4q28-q32 // 23657 /// ENST00000280612 // SLC7A11 // solute carrier family 7 (anionic amino acid transporter light chain, xc- system), member 11 // 4q28-q32 // 23657 /// AB026891 // SLC7A11 // solute carrier family 7 (anionic amino acid transporter light chain, xc- system), member…	NM_014331 // RefSeq // Homo sapiens solute carrier family 7 (anionic amino acid transporter light chain, xc- system), member 11 (SLC7A11), mRNA. // chr4 // 100 // 100 // 26 // 26 // 1 /// ENST00000280612 // ENSEMBL // ensembl_havana_transcript:known chromosome:GRCh38:4:138164097:138242349:-1 gene:ENSG00000151012 gene_biotype:protein_coding transcript_biotype:protein_coding // chr4 // 100 // 100 /…	NM_014331 // Q9UPY5 /// NM_014331 // H0Y9F9 /// NM_014331 // Q9BYH2 /// ENST00000280612 // Q9UPY5 /// ENST00000280612 // Q9P1X0 /// ENST00000280612 // Q4W5A5 /// ENST00000280612 // H0Y9F9 /// ENST00000280612 // Q9BYH2 /// AB026891 // Q9UPY5 /// AB026891 // H0Y9F9 /// AB026891 // Q9BYH2 /// AB040875 // Q9BYH2 /// AB040875 // Q9UPY5 /// AB040875 // H0Y9F9 /// AF200708 // Q9UPY5 /// AF200708 // H0Y9…	NM_014331 // Hs.390594 // ascites| bladder| blood| bone marrow| brain| cervix| connective tissue| ear| embryonic tissue| esophagus| eye| intestine| kidney| liver| lung| lymph| mammary gland| mouth| muscle| ovary| pancreas| pharynx| placenta| prostate| skin| stomach| testis| trachea| uterus| vascular| breast (mammary gland) tumor| cervical tumor| chondrosarcoma| colorectal tumor| esophageal tumor|…	NM_014331 // GO:0003333 // amino acid transmembrane transport // inferred from electronic annotation /// NM_014331 // GO:0006811 // ion transport // traceable author statement /// NM_014331 // GO:0006865 // amino acid transport // traceable author statement /// NM_014331 // GO:0006979 // response to oxidative stress // inferred from electronic annotation /// NM_014331 // GO:0007420 // brain devel…	NM_014331 // GO:0005791 // rough endoplasmic reticulum // inferred from electronic annotation /// NM_014331 // GO:0005856 // cytoskeleton // inferred from electronic annotation /// NM_014331 // GO:0005886 // plasma membrane // traceable author statement /// NM_014331 // GO:0016021 // integral component of membrane // inferred from electronic annotation /// NM_014331 // GO:0005886 // plasma membra…	NM_014331 // GO:0005515 // protein binding // inferred from physical interaction /// NM_014331 // GO:0015327 // cystine:glutamate antiporter activity // traceable author statement /// NM_014331 // GO:0015171 // amino acid transmembrane transporter activity // inferred from electronic annotation /// ENST00000280612 // GO:0005515 // protein binding // inferred from physical interaction /// ENST0000…	NA	ENST00000280612 // Pfam // IPR004841 // Amino acid permease/ SLC12A domain /// ENST00000280612 // Pfam // IPR013057 // Amino acid transporter, transmembrane /// OTTHUMT00000257251 // Pfam // IPR004841 // Amino acid permease/ SLC12A domain /// OTTHUMT00000257251 // Pfam // IPR013057 // Amino acid transporter, transmembrane	1	main	2.70201	6.50707	7.26196	20.934	1.28856e-06	0.0214557	1.79233
16929562	16929562	chr22	+	35776354	35790207	20	ENST00000216117 // HMOX1 // heme oxygenase (decycling) 1 // 22q13.1 // 3162 /// OTTHUMT00000320657 // HMOX1 // heme oxygenase (decycling) 1 // --- // --- /// NM_002133 // HMOX1 // heme oxygenase (decycling) 1 // 22q13.1 // 3162 /// BC001491 // HMOX1 // heme oxygenase (decycling) 1 // 22q13.1 // 3162 /// CR456505 // HMOX1 // heme oxygenase (decycling) 1 // 22q13.1 // 3162 /// uc003ant.2 // HMOX1 /…	ENST00000216117 // ENSEMBL // ensembl_havana_transcript:known chromosome:GRCh38:22:35380835:35394214:1 gene:ENSG00000100292 gene_biotype:protein_coding transcript_biotype:protein_coding // chr22 // 80 // 80 // 16 // 20 // 1 /// OTTHUMT00000320657 // Havana transcript // cdna:all chromosome:VEGA56:22:35380835:35394214:1 Gene:OTTHUMG00000150960 // chr22 // 80 // 80 // 16 // 20 // 1 /// NM_002133 //…	ENST00000216117 // P09601 /// ENST00000216117 // Q6FH11 /// ENST00000216117 // D2K7W4 /// ENST00000216117 // B1AHA8 /// ENST00000216117 // B2R7U4 /// ENST00000216117 // F2YMD9 /// ENST00000216117 // Q96DI8 /// NM_002133 // P09601 /// NM_002133 // B2R7U4 /// NM_002133 // D2K7W4 /// NM_002133 // F2YMD9 /// NM_002133 // Q6FH11 /// NM_002133 // Q96DI8 /// BC001491 // Q96DI8 /// BC001491 // P09601 ///…	ENST00000216117 // Hs.517581 // adipose tissue| adrenal gland| ascites| blood| bone| bone marrow| brain| cervix| connective tissue| embryonic tissue| eye| heart| intestine| kidney| liver| lung| lymph node| mammary gland| mouth| muscle| ovary| pancreas| placenta| prostate| salivary gland| skin| spleen| stomach| testis| thymus| umbilical cord| uterus| vascular|adrenal tumor| bladder carcinoma| cerv…	ENST00000216117 // GO:0001525 // angiogenesis // traceable author statement /// ENST00000216117 // GO:0001935 // endothelial cell proliferation // traceable author statement /// ENST00000216117 // GO:0002246 // wound healing involved in inflammatory response // inferred from mutant phenotype /// ENST00000216117 // GO:0002686 // negative regulation of leukocyte migration // traceable author statem…	ENST00000216117 // GO:0005615 // extracellular space // traceable author statement /// ENST00000216117 // GO:0005634 // nucleus // inferred from sequence or structural similarity /// ENST00000216117 // GO:0005730 // nucleolus // inferred from electronic annotation /// ENST00000216117 // GO:0005783 // endoplasmic reticulum // inferred from direct assay /// ENST00000216117 // GO:0005783 // endoplas…	ENST00000216117 // GO:0004392 // heme oxygenase (decyclizing) activity // inferred from direct assay /// ENST00000216117 // GO:0004392 // heme oxygenase (decyclizing) activity // inferred from mutant phenotype /// ENST00000216117 // GO:0004630 // phospholipase D activity // inferred from electronic annotation /// ENST00000216117 // GO:0004871 // signal transducer activity // inferred from mutant …	NA	ENST00000216117 // Pfam // IPR016053 // Haem oxygenase-like /// OTTHUMT00000320657 // Pfam // IPR016053 // Haem oxygenase-like /// ENST00000412893 // Pfam // IPR016053 // Haem oxygenase-like /// OTTHUMT00000320658 // Pfam // IPR016053 // Haem oxygenase-like	1	main	2.41075	5.3175	7.62656	16.4581	4.98815e-06	0.0382071	1.5730689218079i
16663809	16663809	NA	NA	NA	NA	1	NA	--- // --- // pos_control // --- // --- // --- // --- // --- // ---	NA	NA	NA	NA	NA	NA	NA	NA	normgene->exon	2.37488	5.18693	3.64423	4.24278	0.00606563	0.787834	-1.86866
17044431	17044431	NA	NA	NA	NA	1	NA	--- // --- // pos_control // --- // --- // --- // --- // --- // ---	NA	NA	NA	NA	NA	NA	NA	NA	normgene->exon	1.8739	3.66522	4.24172	4.06803	0.00731834	0.79654	-2.01883
16842326	16842326	chr17	-	19641297	19651746	30	NM_000691 // ALDH3A1 // aldehyde dehydrogenase 3 family, member A1 // 17p11.2 // 218 /// NM_001135167 // ALDH3A1 // aldehyde dehydrogenase 3 family, member A1 // 17p11.2 // 218 /// NM_001135168 // ALDH3A1 // aldehyde dehydrogenase 3 family, member A1 // 17p11.2 // 218 /// XM_005256525 // ALDH3A1 // aldehyde dehydrogenase 3 family, member A1 // 17p11.2 // 218 /// ENST00000225740 // ALDH3A1 // alde…	NM_000691 // RefSeq // Homo sapiens aldehyde dehydrogenase 3 family, member A1 (ALDH3A1), transcript variant 2, mRNA. // chr17 // 63 // 63 // 19 // 30 // 1 /// NM_001135167 // RefSeq // Homo sapiens aldehyde dehydrogenase 3 family, member A1 (ALDH3A1), transcript variant 3, mRNA. // chr17 // 63 // 63 // 19 // 30 // 1 /// NM_001135168 // RefSeq // Homo sapiens aldehyde dehydrogenase 3 family, memb…	NM_000691 // P30838 /// NM_000691 // A8MYB8 /// NM_000691 // C9JKT2 /// NM_000691 // C9JMC5 /// NM_000691 // E9PNN6 /// NM_000691 // I3L1H6 /// NM_000691 // I3L3I9 /// NM_000691 // I3L3W9 /// NM_000691 // I3L4E5 /// NM_000691 // Q6PKA6 /// NM_001135167 // P30838 /// NM_001135167 // A8MYB8 /// NM_001135167 // C9JKT2 /// NM_001135167 // C9JMC5 /// NM_001135167 // E9PNN6 /// NM_001135167 // I3L1H6 /…	NM_000691 // Hs.531682 // ascites| bladder| brain| cervix| esophagus| eye| intestine| larynx| liver| lung| mouth| pancreas| pharynx| prostate| salivary gland| skin| stomach| testis| thymus| trachea| uterus| cervical tumor| colorectal tumor| esophageal tumor| gastrointestinal tumor| germ cell tumor| glioma| head and neck tumor| liver tumor| lung tumor| non-neoplasia| normal| pancreatic tumor| skin…	NM_000691 // GO:0001666 // response to hypoxia // inferred from electronic annotation /// NM_000691 // GO:0006081 // cellular aldehyde metabolic process // inferred from direct assay /// NM_000691 // GO:0007568 // aging // inferred from electronic annotation /// NM_000691 // GO:0007584 // response to nutrient // inferred from electronic annotation /// NM_000691 // GO:0008284 // positive regulatio…	NM_000691 // GO:0005615 // extracellular space // inferred from direct assay /// NM_000691 // GO:0005737 // cytoplasm // inferred from direct assay /// NM_000691 // GO:0005783 // endoplasmic reticulum // inferred from direct assay /// NM_000691 // GO:0005829 // cytosol // inferred from sequence or structural similarity /// NM_000691 // GO:0005886 // plasma membrane // inferred from direct assay /…	NM_000691 // GO:0004028 // 3-chloroallyl aldehyde dehydrogenase activity // inferred from electronic annotation /// NM_000691 // GO:0004029 // aldehyde dehydrogenase (NAD) activity // inferred from direct assay /// NM_000691 // GO:0004030 // aldehyde dehydrogenase [NAD(P)+] activity // inferred from electronic annotation /// NM_000691 // GO:0008106 // alcohol dehydrogenase (NADP+) activity // inf…	NA	ENST00000225740 // Pfam // IPR008670 // Acyl-CoA reductase, LuxC /// ENST00000225740 // Pfam // IPR015590 // Aldehyde dehydrogenase domain /// ENST00000395555 // Pfam // IPR008670 // Acyl-CoA reductase, LuxC /// ENST00000395555 // Pfam // IPR015590 // Aldehyde dehydrogenase domain /// ENST00000444455 // Pfam // IPR008670 // Acyl-CoA reductase, LuxC /// ENST00000444455 // Pfam // IPR015590 // Alde…	1	main	1.83838	3.57607	7.45668	15.7419	6.39972e-06	0.0428917	1.5222450440620n
16975234	16975234	chr4	-	38968365	39034542	28	NM_024943 // TMEM156 // transmembrane protein 156 // 4p14 // 80008 /// ENST00000381938 // TMEM156 // transmembrane protein 156 // 4p14 // 80008 /// BC030803 // TMEM156 // transmembrane protein 156 // 4p14 // 80008 /// OTTHUMT00000250435 // TMEM156 // transmembrane protein 156 // --- // --- /// uc003gto.3 // TMEM156 // transmembrane protein 156 // 4p14 // 80008 /// uc010ifj.3 // TMEM156 // transme…	NM_024943 // RefSeq // Homo sapiens transmembrane protein 156 (TMEM156), mRNA. // chr4 // 86 // 86 // 24 // 28 // 1 /// ENST00000381938 // ENSEMBL // ensembl_havana_transcript:known chromosome:GRCh38:4:38966744:39032421:-1 gene:ENSG00000121895 gene_biotype:protein_coding transcript_biotype:protein_coding // chr4 // 89 // 89 // 25 // 28 // 1 /// BC030803 // GenBank // Homo sapiens transmembrane pr…	NM_024943 // Q8N614 /// NM_024943 // J3KNV8 /// ENST00000381938 // Q8N614 /// ENST00000381938 // J3KNV8 /// BC030803 // Q8N614 /// BC030803 // J3KNV8 /// uc003gto.3 // Q8N614 /// uc003gto.3 // J3KNV8 /// uc010ifj.3 // Q8N614 /// uc010ifj.3 // J3KNV8 /// XM_005262670 // Q8N614 /// XM_005262670 // J3KNV8 /// ENST00000344606 // J3KNV8 /// ENST00000344606 // Q8N614 /// ENST00000495029 // Q8N614 /// E…	NM_024943 // Hs.374147 // ascites| blood| bone marrow| brain| embryonic tissue| kidney| lymph| lymph node| pancreas| prostate| salivary gland| vascular| gastrointestinal tumor| leukemia| lymphoma| normal| prostate cancer| fetus| adult /// ENST00000381938 // Hs.374147 // ascites| blood| bone marrow| brain| embryonic tissue| kidney| lymph| lymph node| pancreas| prostate| salivary gland| vascular| g…	NA	NM_024943 // GO:0016021 // integral component of membrane // inferred from electronic annotation /// NM_024943 // GO:0016020 // membrane // inferred from electronic annotation /// ENST00000381938 // GO:0016021 // integral component of membrane // inferred from electronic annotation /// ENST00000381938 // GO:0016020 // membrane // inferred from electronic annotation /// BC030803 // GO:0016021 // i…	NA	NA	NA	1	main	1.7542	3.37339	4.27654	8.90358	0.00014738	0.257003	0.496576
16896561	16896561	chr2	-	38294116	38337044	33	NM_000104 // CYP1B1 // cytochrome P450, family 1, subfamily B, polypeptide 1 // 2p22.2 // 1545 /// AK297039 // CYP1B1 // cytochrome P450, family 1, subfamily B, polypeptide 1 // 2p22.2 // 1545 /// BC012049 // CYP1B1 // cytochrome P450, family 1, subfamily B, polypeptide 1 // 2p22.2 // 1545 /// OTTHUMT00000218580 // CYP1B1 // cytochrome P450, family 1, subfamily B, polypeptide 1 // --- // --- /// …	NM_000104 // RefSeq // Homo sapiens cytochrome P450, family 1, subfamily B, polypeptide 1 (CYP1B1), mRNA. // chr2 // 73 // 73 // 24 // 33 // 1 /// AK297039 // GenBank // Homo sapiens cDNA FLJ51600 complete cds, highly similar to Cytochrome P450 1B1 (EC 1.14.14.1). // chr2 // 52 // 52 // 17 // 33 // 1 /// BC012049 // GenBank // Homo sapiens cytochrome P450, family 1, subfamily B, polypeptide 1, mR…	NM_000104 // Q16678 /// NM_000104 // B4DLK5 /// NM_000104 // B4E1I9 /// NM_000104 // Q53TK1 /// NM_000104 // Q5TZV6 /// AK297039 // B4DLK5 /// AK297039 // Q16678 /// AK297039 // B4E1I9 /// AK297039 // Q53TK1 /// AK297039 // Q5TZV6 /// BC012049 // Q16678 /// BC012049 // B4DLK5 /// BC012049 // B4E1I9 /// BC012049 // Q53TK1 /// BC012049 // Q5TZV6 /// U03688 // Q16678 /// U03688 // B4DLK5 /// U03688 …	NM_000104 // Hs.154654 // adipose tissue| blood| bone| bone marrow| brain| cervix| connective tissue| ear| embryonic tissue| esophagus| eye| heart| intestine| kidney| liver| lung| mammary gland| mouth| nerve| pancreas| pharynx| placenta| prostate| skin| spleen| stomach| testis| thymus| thyroid| trachea| uterus| vascular| breast (mammary gland) tumor| chondrosarcoma| esophageal tumor| gastrointest…	NM_000104 // GO:0001525 // angiogenesis // inferred from electronic annotation /// NM_000104 // GO:0002930 // trabecular meshwork development // inferred from sequence or structural similarity /// NM_000104 // GO:0006725 // cellular aromatic compound metabolic process // inferred from electronic annotation /// NM_000104 // GO:0006805 // xenobiotic metabolic process // inferred from direct assay /…	NM_000104 // GO:0005739 // mitochondrion // inferred from sequence or structural similarity /// NM_000104 // GO:0005789 // endoplasmic reticulum membrane // traceable author statement /// NM_000104 // GO:0005739 // mitochondrion // inferred from electronic annotation /// NM_000104 // GO:0005783 // endoplasmic reticulum // inferred from electronic annotation /// NM_000104 // GO:0005789 // endoplas…	NM_000104 // GO:0004497 // monooxygenase activity // inferred from direct assay /// NM_000104 // GO:0004497 // monooxygenase activity // traceable author statement /// NM_000104 // GO:0005506 // iron ion binding // inferred from electronic annotation /// NM_000104 // GO:0016712 // oxidoreductase activity, acting on paired donors, with incorporation or reduction of molecular oxygen, reduced flavin…	NA	OTTHUMT00000218580 // Pfam // IPR001128 // Cytochrome P450 /// OTTHUMT00000325643 // Pfam // IPR001128 // Cytochrome P450	1	main	1.7537	3.37223	10.7211	20.1445	1.60066e-06	0.0214557	1.76295
16968447	16968447	chr4	+	84457067	84527028	34	NM_032717 // AGPAT9 // 1-acylglycerol-3-phosphate O-acyltransferase 9 // 4q21.23 // 84803 /// NM_001256421 // AGPAT9 // 1-acylglycerol-3-phosphate O-acyltransferase 9 // 4q21.23 // 84803 /// NM_001256422 // AGPAT9 // 1-acylglycerol-3-phosphate O-acyltransferase 9 // 4q21.23 // 84803 /// XM_005263314 // AGPAT9 // 1-acylglycerol-3-phosphate O-acyltransferase 9 // 4q21.23 // 84803 /// ENST0000026440…	NM_032717 // RefSeq // Homo sapiens 1-acylglycerol-3-phosphate O-acyltransferase 9 (AGPAT9), transcript variant 1, mRNA. // chr4 // 76 // 76 // 26 // 34 // 1 /// NM_001256421 // RefSeq // Homo sapiens 1-acylglycerol-3-phosphate O-acyltransferase 9 (AGPAT9), transcript variant 2, mRNA. // chr4 // 74 // 74 // 25 // 34 // 1 /// NM_001256422 // RefSeq // Homo sapiens 1-acylglycerol-3-phosphate O-acyl…	NM_032717 // Q53EU6 /// NM_001256421 // Q53EU6 /// NM_001256422 // Q53EU6 /// XM_005263314 // Q53EU6 /// ENST00000264409 // Q53EU6 /// ENST00000395226 // Q53EU6 /// AY358100 // Q53EU6 /// BC090956 // Q53EU6 /// DQ324782 // Q53EU6 /// DQ345298 // Q53EU6 /// ENST00000506766 // Q53EU6 /// ENST00000514309 // Q53EU6	NM_032717 // Hs.99196 // blood| bone| brain| connective tissue| embryonic tissue| esophagus| heart| intestine| kidney| liver| lung| lymph node| mammary gland| muscle| nerve| ovary| pancreas| parathyroid| placenta| prostate| skin| spleen| stomach| testis| trachea| vascular| breast (mammary gland) tumor| chondrosarcoma| colorectal tumor| esophageal tumor| gastrointestinal tumor| glioma| kidney tumo…	NM_032717 // GO:0006644 // phospholipid metabolic process // traceable author statement /// NM_032717 // GO:0006654 // phosphatidic acid biosynthetic process // traceable author statement /// NM_032717 // GO:0016024 // CDP-diacylglycerol biosynthetic process // inferred from electronic annotation /// NM_032717 // GO:0019432 // triglyceride biosynthetic process // inferred from direct assay /// NM…	NM_032717 // GO:0005783 // endoplasmic reticulum // inferred from direct assay /// NM_032717 // GO:0005789 // endoplasmic reticulum membrane // inferred from direct assay /// NM_032717 // GO:0005789 // endoplasmic reticulum membrane // traceable author statement /// NM_032717 // GO:0016021 // integral component of membrane // inferred from electronic annotation /// NM_032717 // GO:0005783 // endo…	NM_032717 // GO:0003841 // 1-acylglycerol-3-phosphate O-acyltransferase activity // inferred from electronic annotation /// NM_032717 // GO:0004366 // glycerol-3-phosphate O-acyltransferase activity // inferred from direct assay /// NM_032717 // GO:0004366 // glycerol-3-phosphate O-acyltransferase activity // inferred from electronic annotation /// NM_032717 // GO:0016740 // transferase activity …	NA	ENST00000264409 // Pfam // IPR002123 // Phospholipid/glycerol acyltransferase /// ENST00000395226 // Pfam // IPR002123 // Phospholipid/glycerol acyltransferase /// OTTHUMT00000252821 // Pfam // IPR002123 // Phospholipid/glycerol acyltransferase /// OTTHUMT00000252822 // Pfam // IPR002123 // Phospholipid/glycerol acyltransferase	1	main	1.7012	3.25171	6.69588	20.5109	1.44595e-06	0.0214557	1.77697
16653651	16653651	NA	NA	NA	NA	1	NA	--- // --- // neg_control // --- // --- // --- // --- // --- // ---	NA	NA	NA	NA	NA	NA	NA	NA	normgene->intron	1.66261	3.16589	4.93616	7.89586	0.000279689	0.348746	0.181204
16821737	16821737	chr16	+	87863629	87864933	21	NA	NA	NA	NA	NA	NA	NA	NA	NA	1	main	1.59908	3.0295	6.83028	17.3772	3.6772e-06	0.03286	1.63046
16678329	16678329	NA	NA	NA	NA	1	NA	--- // --- // pos_control // --- // --- // --- // --- // --- // ---	NA	NA	NA	NA	NA	NA	NA	NA	normgene->exon	1.58219	2.99425	3.34319	6.16766	0.00100594	0.513108	-0.567972
16880230	16880230	NA	NA	NA	NA	1	NA	--- // --- // pos_control // --- // --- // --- // --- // --- // ---	NA	NA	NA	NA	NA	NA	NA	NA	normgene->exon	1.55762	2.94367	5.33516	5.0916	0.0025926	0.607649	-1.22026
16906749	16906749	chr2	-	197063977	197458416	31	NM_020760 // HECW2 // HECT, C2 and WW domain containing E3 ubiquitin protein ligase 2 // 2q32.3 // 57520 /// XM_006712648 // HECW2 // HECT, C2 and WW domain containing E3 ubiquitin protein ligase 2 // 2q32.3 // 57520 /// ENST00000260983 // HECW2 // HECT, C2 and WW domain containing E3 ubiquitin protein ligase 2 // 2q32.3 // 57520 /// ENST00000409111 // HECW2 // HECT, C2 and WW domain containing E…	NM_020760 // RefSeq // Homo sapiens HECT, C2 and WW domain containing E3 ubiquitin protein ligase 2 (HECW2), mRNA. // chr2 // 87 // 87 // 27 // 31 // 1 /// XM_006712648 // RefSeq // PREDICTED: Homo sapiens HECT, C2 and WW domain containing E3 ubiquitin protein ligase 2 (HECW2), transcript variant X3, mRNA. // chr2 // 87 // 87 // 27 // 31 // 1 /// ENST00000260983 // ENSEMBL // ensembl_havana_trans…	NM_020760 // Q9P2P5 /// NM_020760 // C9JHL2 /// NM_020760 // C9JPI9 /// XM_006712648 // Q9P2P5 /// XM_006712648 // C9JHL2 /// XM_006712648 // C9JPI9 /// ENST00000260983 // Q9P2P5 /// ENST00000260983 // C9JPI9 /// ENST00000260983 // C9JHL2 /// ENST00000409111 // Q9P2P5 /// ENST00000409111 // C9JHL2 /// ENST00000409111 // C9JPI9 /// BC117194 // Q9P2P5 /// BC117194 // C9JHL2 /// BC117194 // C9JPI9 /…	NM_020760 // Hs.654742 // brain| cervix| connective tissue| embryonic tissue| intestine| kidney| lymph node| mouth| muscle| pancreas| spleen| testis| trachea| vascular| cervical tumor| colorectal tumor| head and neck tumor| non-neoplasia| normal|embryoid body| blastocyst| fetus| adult /// XM_006712648 // Hs.654742 // brain| cervix| connective tissue| embryonic tissue| intestine| kidney| lymph nod…	NM_020760 // GO:0042787 // protein ubiquitination involved in ubiquitin-dependent protein catabolic process // not recorded /// NM_020760 // GO:0016567 // protein ubiquitination // inferred from electronic annotation /// NM_020760 // GO:0042787 // protein ubiquitination involved in ubiquitin-dependent protein catabolic process // --- /// XM_006712648 // GO:0042787 // protein ubiquitination involv…	NM_020760 // GO:0005634 // nucleus // not recorded /// NM_020760 // GO:0005737 // cytoplasm // not recorded /// NM_020760 // GO:0005634 // nucleus // --- /// NM_020760 // GO:0005737 // cytoplasm // --- /// NM_020760 // GO:0005737 // cytoplasm // inferred from electronic annotation /// XM_006712648 // GO:0005634 // nucleus // not recorded /// XM_006712648 // GO:0005737 // cytoplasm // not recorded…	NM_020760 // GO:0004842 // ubiquitin-protein transferase activity // not recorded /// NM_020760 // GO:0016874 // ligase activity // inferred from electronic annotation /// NM_020760 // GO:0004842 // ubiquitin-protein transferase activity // --- /// NM_020760 // GO:0004842 // ubiquitin-protein transferase activity // inferred from electronic annotation /// XM_006712648 // GO:0004842 // ubiquitin-p…	NA	ENST00000260983 // Pfam // IPR000008 // C2 domain /// ENST00000260983 // Pfam // IPR000569 // HECT /// ENST00000260983 // Pfam // IPR001202 // WW domain /// ENST00000409111 // Pfam // IPR000569 // HECT /// ENST00000409111 // Pfam // IPR001202 // WW domain /// OTTHUMT00000335199 // Pfam // IPR000008 // C2 domain /// OTTHUMT00000335199 // Pfam // IPR000569 // HECT /// OTTHUMT00000335199 // Pfam // …	1	main	1.50775	2.84367	6.75381	18.6924	2.43986e-06	0.0261636	1.69995
16735845	16735845	NA	NA	NA	NA	1	NA	--- // --- // pos_control // --- // --- // --- // --- // --- // ---	NA	NA	NA	NA	NA	NA	NA	NA	normgene->exon	1.50455	2.83736	2.97675	5.05666	0.00267976	0.607649	-1.24444
16652763	16652763	NA	NA	NA	NA	4	NA	--- // --- // neg_control // --- // --- // --- // --- // --- // ---	NA	NA	NA	NA	NA	NA	NA	NA	normgene->intron	1.40365	2.6457	3.06634	8.89001	0.000148593	0.257003	0.492792
16771532	16771532	NA	NA	NA	NA	1	NA	--- // --- // pos_control // --- // --- // --- // --- // --- // ---	NA	NA	NA	NA	NA	NA	NA	NA	normgene->exon	1.39826	2.63583	6.03402	4.41878	0.0050435	0.752362	-1.72335
16876665	16876665	NA	NA	NA	NA	3	NA	--- // --- // pos_control // --- // --- // --- // --- // --- // ---	NA	NA	NA	NA	NA	NA	NA	NA	normgene->exon	1.38735	2.61597	3.47992	5.07411	0.00263583	0.607649	-1.23234
16950307	16950307	chr3	-	4855978	4928977	25	OTTHUMT00000338949 // AC018816.3 // novel protein // --- // --- /// OTTHUMT00000338948 // AC018816.3 // novel protein // --- // --- /// OTTHUMT00000338950 // AC018816.3 // novel protein // --- // --- /// OTTHUMT00000338951 // AC018816.3 // novel protein // --- // --- /// OTTHUMT00000338952 // AC018816.3 // novel protein // --- // --- /// OTTHUMT00000338954 // AC018816.3 // novel protein // --- //…	OTTHUMT00000338949 // Havana transcript // cdna:all chromosome:VEGA56:3:4814297:4887293:-1 Gene:OTTHUMG00000155240 // chr3 // 52 // 52 // 13 // 25 // 1 /// OTTHUMT00000338948 // Havana transcript // cdna:all chromosome:VEGA56:3:4814297:4885788:-1 Gene:OTTHUMG00000155240 // chr3 // 48 // 48 // 12 // 25 // 1 /// OTTHUMT00000338950 // Havana transcript // cdna:all chromosome:VEGA56:3:4814301:4831390…	ENST00000441894 // C9JFK8 /// ENST00000449914 // C9JY49	NA	NA	NA	NA	NA	NA	1	main	1.38494	2.61162	4.89038	9.88807	8.36109e-05	0.195316	0.743057
16652221	16652221	NA	NA	NA	NA	2	NA	--- // --- // neg_control // --- // --- // --- // --- // --- // ---	NA	NA	NA	NA	NA	NA	NA	NA	normgene->intron	1.31884	2.49465	6.01875	6.33412	0.000878827	0.490834	-0.481502
17051827	17051827	chr7	+	134212344	134226166	16	NM_020299 // AKR1B10 // aldo-keto reductase family 1, member B10 (aldose reductase) // 7q33 // 57016 /// ENST00000359579 // AKR1B10 // aldo-keto reductase family 1, member B10 (aldose reductase) // 7q33 // 57016 /// AF052577 // AKR1B10 // aldo-keto reductase family 1, member B10 (aldose reductase) // 7q33 // 57016 /// AF524864 // AKR1B10 // aldo-keto reductase family 1, member B10 (aldose reducta…	NM_020299 // RefSeq // Homo sapiens aldo-keto reductase family 1, member B10 (aldose reductase) (AKR1B10), mRNA. // chr7 // 56 // 56 // 9 // 16 // 1 /// ENST00000359579 // ENSEMBL // ensembl_havana_transcript:known chromosome:GRCh38:7:134527592:134541408:1 gene:ENSG00000198074 gene_biotype:protein_coding transcript_biotype:protein_coding // chr7 // 56 // 56 // 9 // 16 // 1 /// AF052577 // GenBank…	NM_020299 // O60218 /// ENST00000359579 // O60218 /// AF052577 // O60218 /// AF524864 // O60218 /// BC008837 // O60218 /// U37100 // O60218 /// uc003vrr.3 // O60218	NM_020299 // Hs.116724 // ascites| brain| connective tissue| embryonic tissue| esophagus| eye| intestine| kidney| liver| lung| mouth| muscle| pancreas| pharynx| placenta| skin| stomach| uterus| esophageal tumor| gastrointestinal tumor| glioma| head and neck tumor| kidney tumor| liver tumor| lung tumor| normal| pancreatic tumor| skin tumor| soft tissue/muscle tissue tumor| uterine tumor| blastocys…	NM_020299 // GO:0001523 // retinoid metabolic process // traceable author statement /// NM_020299 // GO:0006081 // cellular aldehyde metabolic process // traceable author statement /// NM_020299 // GO:0007586 // digestion // traceable author statement /// NM_020299 // GO:0007603 // phototransduction, visible light // traceable author statement /// NM_020299 // GO:0008202 // steroid metabolic proc…	NM_020299 // GO:0005764 // lysosome // inferred from electronic annotation /// NM_020299 // GO:0005829 // cytosol // traceable author statement /// NM_020299 // GO:0070062 // extracellular vesicular exosome // inferred from direct assay /// NM_020299 // GO:0005576 // extracellular region // inferred from electronic annotation /// ENST00000359579 // GO:0005764 // lysosome // inferred from electron…	NM_020299 // GO:0001758 // retinal dehydrogenase activity // inferred from direct assay /// NM_020299 // GO:0004033 // aldo-keto reductase (NADP) activity // traceable author statement /// NM_020299 // GO:0005515 // protein binding // inferred from physical interaction /// NM_020299 // GO:0045550 // geranylgeranyl reductase activity // inferred from direct assay /// NM_020299 // GO:0047718 // ind…	NM_020299 // HumanCyc // PWY-5453 /// AF052577 // HumanCyc // PWY-5453 /// AF524864 // HumanCyc // PWY-5453 /// BC008837 // HumanCyc // PWY-5453 /// U37100 // HumanCyc // PWY-5453	ENST00000359579 // Pfam // IPR023210 // NADP-dependent oxidoreductase domain /// OTTHUMT00000339615 // Pfam // IPR023210 // NADP-dependent oxidoreductase domain	1	main	1.31614	2.49	8.33052	14.2003	1.13794e-05	0.067792	1.39021
16655171	16655171	NA	NA	NA	NA	1	NA	--- // --- // neg_control // --- // --- // --- // --- // --- // ---	NA	NA	NA	NA	NA	NA	NA	NA	normgene->intron	1.31443	2.48704	3.01075	5.41251	0.00192737	0.561628	-1.00753
16893453	16893453	NA	NA	NA	NA	1	NA	--- // --- // pos_control // --- // --- // --- // --- // --- // ---	NA	NA	NA	NA	NA	NA	NA	NA	normgene->exon	1.29224	2.44908	5.71415	11.4781	3.69883e-05	0.160761	1.04679
16755526	16755526	NA	NA	NA	NA	2	NA	--- // --- // pos_control // --- // --- // --- // --- // --- // ---	NA	NA	NA	NA	NA	NA	NA	NA	normgene->exon	1.21588	2.32283	5.0027	4.10191	0.00705426	0.79654	-1.98925
16773332	16773332	chr13	+	25691059	25716046	19	NA	NONHSAT032578 // NONCODE // Non-coding transcript identified by NONCODE: Linc // chr13 // 63 // 63 // 12 // 19 // 1 /// TCONS_00021734-XLOC_010319 // Rinn lincRNA // linc-NUPL1-2 chr13:+:25691350-25693540 // chr13 // 63 // 63 // 12 // 19 // 1	NA	NA	NA	NA	NA	NA	NA	1	main	1.19615	2.29127	7.01455	6.77779	0.000621265	0.45014	-0.267398
16992342	16992342	NA	NA	NA	NA	2	NA	--- // --- // pos_control // --- // --- // --- // --- // --- // ---	NA	NA	NA	NA	NA	NA	NA	NA	normgene->exon	1.18092	2.26722	6.87215	5.77754	0.0013964	0.513108	-0.784927
16921171	16921171	chr20	-	61726845	61733671	24	NR_003245 // HAR1B // highly accelerated region 1B (non-protein coding) // 20q13.33 // 768097 /// ENST00000447910 // HAR1B // highly accelerated region 1B (non-protein coding) // 20q13.33 // 768097 /// ENST00000608031 // HAR1B // highly accelerated region 1B (non-protein coding) // 20q13.33 // 768097 /// OTTHUMT00000276286 // HAR1B // highly accelerated region 1B (non-protein coding) // --- // --…	NR_003245 // RefSeq // Homo sapiens highly accelerated region 1B (non-protein coding) (HAR1B), long non-coding RNA. // chr20 // 100 // 100 // 24 // 24 // 1 /// ENST00000447910 // ENSEMBL // havana:known chromosome:GRCh38:20:63095493:63102319:-1 gene:ENSG00000231133 gene_biotype:lincRNA transcript_biotype:lincRNA // chr20 // 100 // 100 // 24 // 24 // 1 /// ENST00000608031 // ENSEMBL // havana:know…	NA	NR_003245 // Hs.635159 // brain| connective tissue| testis| normal| soft tissue/muscle tissue tumor| fetus| adult /// ENST00000447910 // Hs.635159 // brain| connective tissue| testis| normal| soft tissue/muscle tissue tumor| fetus| adult /// ENST00000608031 // Hs.635159 // brain| connective tissue| testis| normal| soft tissue/muscle tissue tumor| fetus| adult /// uc002yee.1 // Hs.635159 // brain|…	NA	NA	NA	NA	NA	1	main	1.17076	2.2513	8.21422	11.217	4.19765e-05	0.160761	1.00344
16977868	16977868	chr4	-	89011416	89152474	35	NM_001257386 // ABCG2 // ATP-binding cassette, sub-family G (WHITE), member 2 // 4q22 // 9429 /// NM_004827 // ABCG2 // ATP-binding cassette, sub-family G (WHITE), member 2 // 4q22 // 9429 /// ENST00000237612 // ABCG2 // ATP-binding cassette, sub-family G (WHITE), member 2 // 4q22 // 9429 /// ENST00000515655 // ABCG2 // ATP-binding cassette, sub-family G (WHITE), member 2 // 4q22 // 9429 /// AB05…	NM_001257386 // RefSeq // Homo sapiens ATP-binding cassette, sub-family G (WHITE), member 2 (ABCG2), transcript variant 2, mRNA. // chr4 // 89 // 89 // 31 // 35 // 1 /// NM_004827 // RefSeq // Homo sapiens ATP-binding cassette, sub-family G (WHITE), member 2 (ABCG2), transcript variant 1, mRNA. // chr4 // 89 // 89 // 31 // 35 // 1 /// ENST00000237612 // ENSEMBL // ensembl_havana_transcript:known …	NM_001257386 // Q9UNQ0 /// NM_001257386 // H0YAF1 /// NM_001257386 // H0YAF3 /// NM_004827 // Q9UNQ0 /// NM_004827 // H0YAF1 /// NM_004827 // H0YAF3 /// ENST00000237612 // Q9UNQ0 /// ENST00000237612 // F8S0F2 /// ENST00000237612 // H0YAF1 /// ENST00000237612 // H0YAF3 /// ENST00000515655 // Q9UNQ0 /// ENST00000515655 // F8S0F2 /// ENST00000515655 // H0YAF1 /// ENST00000515655 // H0YAF3 /// AB0518…	NM_001257386 // Hs.480218 // bladder| brain| connective tissue| ear| embryonic tissue| intestine| kidney| liver| lung| mouth| muscle| pancreas| pharynx| placenta| prostate| skin| stomach| testis| thyroid| trachea| uterus| vascular| bladder carcinoma| colorectal tumor| germ cell tumor| head and neck tumor| kidney tumor| liver tumor| non-neoplasia| normal| pancreatic tumor| prostate cancer| skin tu…	NM_001257386 // GO:0006200 // ATP catabolic process // inferred from electronic annotation /// NM_001257386 // GO:0006810 // transport // traceable author statement /// NM_001257386 // GO:0006855 // drug transmembrane transport // traceable author statement /// NM_001257386 // GO:0006879 // cellular iron ion homeostasis // traceable author statement /// NM_001257386 // GO:0015886 // heme transpor…	NM_001257386 // GO:0005886 // plasma membrane // traceable author statement /// NM_001257386 // GO:0016021 // integral component of membrane // inferred from electronic annotation /// NM_001257386 // GO:0031966 // mitochondrial membrane // inferred from electronic annotation /// NM_001257386 // GO:0005739 // mitochondrion // inferred from electronic annotation /// NM_001257386 // GO:0005886 // pl…	NM_001257386 // GO:0005215 // transporter activity // traceable author statement /// NM_001257386 // GO:0005515 // protein binding // inferred from physical interaction /// NM_001257386 // GO:0005524 // ATP binding // inferred from electronic annotation /// NM_001257386 // GO:0008559 // xenobiotic-transporting ATPase activity // traceable author statement /// NM_001257386 // GO:0015232 // heme tr…	NM_001257386 // GenMAPP // Irinotecan_pathway_PharmGKB /// NM_004827 // GenMAPP // Irinotecan_pathway_PharmGKB /// ENST00000237612 // GenMAPP // Irinotecan_pathway_PharmGKB /// ENST00000515655 // GenMAPP // Irinotecan_pathway_PharmGKB /// AB051855 // GenMAPP // Irinotecan_pathway_PharmGKB /// AB056867 // GenMAPP // Irinotecan_pathway_PharmGKB /// AF098951 // GenMAPP // Irinotecan_pathway_PharmGKB…	ENST00000237612 // Pfam // IPR003439 // ABC transporter-like /// ENST00000237612 // Pfam // IPR013525 // ABC-2 type transporter /// ENST00000515655 // Pfam // IPR003439 // ABC transporter-like /// ENST00000515655 // Pfam // IPR013525 // ABC-2 type transporter /// OTTHUMT00000253051 // Pfam // IPR003439 // ABC transporter-like /// OTTHUMT00000253051 // Pfam // IPR013525 // ABC-2 type transporter /…	1	main	1.12231	2.17695	6.10831	10.0382	7.70315e-05	0.195316	0.776237
16678343	16678343	NA	NA	NA	NA	1	NA	--- // --- // pos_control // --- // --- // --- // --- // --- // ---	NA	NA	NA	NA	NA	NA	NA	NA	normgene->exon	1.11068	2.15947	3.03434	4.12802	0.006858	0.79654	-1.9666
16949264	16949264	chr3	+	185677758	185698666	21	NR_033752 // LOC344887 // NmrA-like family domain containing 1 pseudogene // 3q27.2 // 344887 /// uc010hyo.2 // LOC344887 // NmrA-like family domain containing 1 pseudogene // 3q27.2 // 344887 /// AK309325 // LOC344887 // NmrA-like family domain containing 1 pseudogene // 3q27.2 // 344887 /// OTTHUMT00000344967 // RP11-443P15.2 // NmrA-like family domain containing 1 (NMRAL1) pseudogene // --- //…	NR_033752 // RefSeq // Homo sapiens NmrA-like family domain containing 1 pseudogene (LOC344887), non-coding RNA. // chr3 // 100 // 100 // 21 // 21 // 1 /// uc010hyo.2 // UCSC Genes // Homo sapiens NmrA-like family domain containing 1 pseudogene (LOC344887), non-coding RNA. // chr3 // 100 // 100 // 21 // 21 // 1 /// AK309325 // GenBank HTC // Homo sapiens cDNA, FLJ99366. // chr3 // 71 // 71 // 15 …	NA	NR_033752 // Hs.128803 // bone| connective tissue| esophagus| intestine| kidney| lung| mouth| pancreas| thyroid| trachea| vascular| chondrosarcoma| esophageal tumor| head and neck tumor| kidney tumor| lung tumor| normal| adult /// uc010hyo.2 // Hs.128803 // bone| connective tissue| esophagus| intestine| kidney| lung| mouth| pancreas| thyroid| trachea| vascular| chondrosarcoma| esophageal tumor| h…	NA	NA	NA	NA	NA	1	main	1.07821	2.11141	4.44217	7.50388	0.000365786	0.358396	0.0372639
16962911	16962911	chr3	-	194075976	194090472	16	NM_001135057 // LRRC15 // leucine rich repeat containing 15 // 3q29 // 131578 /// NM_130830 // LRRC15 // leucine rich repeat containing 15 // 3q29 // 131578 /// ENST00000347624 // LRRC15 // leucine rich repeat containing 15 // 3q29 // 131578 /// OTTHUMT00000342858 // LRRC15 // leucine rich repeat containing 15 // --- // --- /// uc003ftt.3 // LRRC15 // leucine rich repeat containing 15 // 3q29 // …	NM_001135057 // RefSeq // Homo sapiens leucine rich repeat containing 15 (LRRC15), transcript variant 1, mRNA. // chr3 // 100 // 100 // 16 // 16 // 1 /// NM_130830 // RefSeq // Homo sapiens leucine rich repeat containing 15 (LRRC15), transcript variant 2, mRNA. // chr3 // 100 // 100 // 16 // 16 // 1 /// ENST00000347624 // ENSEMBL // ensembl_havana_transcript:known chromosome:GRCh38:3:194355247:19…	NM_001135057 // Q8TF66 /// NM_001135057 // B3KWI4 /// NM_130830 // Q8TF66 /// NM_130830 // B3KWI4 /// ENST00000347624 // Q8TF66 /// ENST00000347624 // B3KWI4 /// uc003ftt.3 // Q8TF66 /// uc003ftt.3 // B3KWI4 /// uc003ftu.3 // Q8TF66 /// uc003ftu.3 // B3KWI4 /// ENST00000428839 // Q8TF66 /// ENST00000428839 // B3KWI4 /// BC101064 // Q8TF66 /// BC101064 // B3KWI4 /// BC101065 // Q8TF66 /// BC101065…	NM_001135057 // Hs.288467 // bone| brain| connective tissue| heart| lung| mammary gland| mouth| pancreas| placenta| skin| testis| uterus| breast (mammary gland) tumor| chondrosarcoma| germ cell tumor| glioma| head and neck tumor| non-neoplasia| normal| pancreatic tumor| fetus| neonate| adult /// NM_130830 // Hs.288467 // bone| brain| connective tissue| heart| lung| mammary gland| mouth| pancreas|…	NM_001135057 // GO:0030335 // positive regulation of cell migration // inferred from mutant phenotype /// NM_001135057 // GO:0046813 // receptor-mediated virion attachment to host cell // inferred from mutant phenotype /// NM_001135057 // GO:0090005 // negative regulation of establishment of protein localization to plasma membrane // inferred from mutant phenotype /// NM_130830 // GO:0030335 // p…	NM_001135057 // GO:0016021 // integral component of membrane // inferred from electronic annotation /// NM_001135057 // GO:0070062 // extracellular vesicular exosome // inferred from direct assay /// NM_001135057 // GO:0016020 // membrane // inferred from electronic annotation /// NM_130830 // GO:0016021 // integral component of membrane // inferred from electronic annotation /// NM_130830 // GO:…	NM_001135057 // GO:0001968 // fibronectin binding // inferred from direct assay /// NM_001135057 // GO:0005518 // collagen binding // inferred from direct assay /// NM_001135057 // GO:0043236 // laminin binding // inferred from direct assay /// NM_130830 // GO:0001968 // fibronectin binding // inferred from direct assay /// NM_130830 // GO:0005518 // collagen binding // inferred from direct assay…	NA	ENST00000347624 // Pfam // IPR001611 // Leucine-rich repeat /// OTTHUMT00000342858 // Pfam // IPR001611 // Leucine-rich repeat /// ENST00000428839 // Pfam // IPR001611 // Leucine-rich repeat /// OTTHUMT00000342859 // Pfam // IPR001611 // Leucine-rich repeat	1	main	1.07114	2.10109	5.05873	11.4591	3.73283e-05	0.160761	1.04369
16650253	16650253	NA	NA	NA	NA	4	NA	--- // --- // neg_control // --- // --- // --- // --- // --- // ---	NA	NA	NA	NA	NA	NA	NA	NA	normgene->intron	1.00528	2.00733	3.30101	5.3005	0.00213442	0.584911	-1.0799
16711343	16711343	chr10	-	5029967	5060225	11	NM_001135241 // AKR1C2 // aldo-keto reductase family 1, member C2 // 10p15-p14 // 1646 /// ENST00000455190 // AKR1C2 // aldo-keto reductase family 1, member C2 // 10p15-p14 // 1646 /// ENST00000455190 // LOC101930400 // aldo-keto reductase family 1 member C2-like // --- // 101930400 /// ENST00000460124 // AKR1C2 // aldo-keto reductase family 1, member C2 // 10p15-p14 // 1646 /// ENST00000460124 /…	NM_001135241 // RefSeq // Homo sapiens aldo-keto reductase family 1, member C2 (AKR1C2), transcript variant 3, mRNA. // chr10 // 100 // 55 // 6 // 6 // 0 /// ENST00000455190 // ENSEMBL // ensembl:known chromosome:GRCh38:10:4999911:5004014:-1 gene:ENSG00000151632 gene_biotype:protein_coding transcript_biotype:protein_coding // chr10 // 100 // 55 // 6 // 6 // 0 /// ENST00000460124 // ENSEMBL // hav…	NM_001135241 // P52895 /// NM_001135241 // B4DK69 /// NM_001135241 // Q59GU2 /// NM_001135241 // S4R3P0 /// ENST00000455190 // P52895 /// ENST00000455190 // B4DK69 /// ENST00000455190 // Q59GU2 /// ENST00000455190 // S4R3P0 /// ENST00000460124 // P52895 /// ENST00000460124 // B4DK69 /// ENST00000460124 // Q59GU2 /// ENST00000460124 // S4R3P0 /// uc010qao.2 // P52895 /// uc010qao.2 // B4DK69 /// u…	NM_001135241 // Hs.567256 // adipose tissue| adrenal gland| ascites| bladder| blood| bone| brain| cervix| connective tissue| esophagus| eye| intestine| kidney| larynx| liver| lung| mammary gland| mouth| muscle| nerve| ovary| pancreas| pharynx| prostate| spleen| stomach| testis| thymus| trachea| uterus| vascular| bladder carcinoma| chondrosarcoma| colorectal tumor| esophageal tumor| gastrointestin…	NM_001135241 // GO:0006693 // prostaglandin metabolic process // inferred from direct assay /// NM_001135241 // GO:0007186 // G-protein coupled receptor signaling pathway // inferred from direct assay /// NM_001135241 // GO:0007586 // digestion // inferred from direct assay /// NM_001135241 // GO:0008202 // steroid metabolic process // inferred from direct assay /// NM_001135241 // GO:0008284 // …	NM_001135241 // GO:0005737 // cytoplasm // inferred from electronic annotation /// ENST00000455190 // GO:0005737 // cytoplasm // inferred from electronic annotation /// ENST00000460124 // GO:0005737 // cytoplasm // inferred from electronic annotation /// uc010qao.2 // GO:0005737 // cytoplasm // inferred from electronic annotation /// AK091194 // GO:0005737 // cytoplasm // inferred from electronic…	NM_001135241 // GO:0004032 // alditol:NADP+ 1-oxidoreductase activity // inferred from direct assay /// NM_001135241 // GO:0004958 // prostaglandin F receptor activity // inferred from direct assay /// NM_001135241 // GO:0016655 // oxidoreductase activity, acting on NAD(P)H, quinone or similar compound as acceptor // inferred from direct assay /// NM_001135241 // GO:0018636 // phenanthrene 9,10-m…	NA	ENST00000455190 // Pfam // IPR023210 // NADP-dependent oxidoreductase domain	1	main	1.00002	2.00003	4.45072	10.396	6.36456e-05	0.195316	0.851167
16971417	16971417	NA	NA	NA	NA	1	NA	--- // --- // pos_control // --- // --- // --- // --- // --- // ---	NA	NA	NA	NA	NA	NA	NA	NA	normgene->exon	0.989812	1.98593	7.71381	9.40432	0.000109734	0.210129	0.628574
16828032	16828032	chr16	-	71599563	71611033	22	NM_000353 // TAT // tyrosine aminotransferase // 16q22.1 // 6898 /// ENST00000355962 // TAT // tyrosine aminotransferase // 16q22.1 // 6898 /// BC130534 // TAT // tyrosine aminotransferase // 16q22.1 // 6898 /// OTTHUMT00000268989 // TAT // tyrosine aminotransferase // --- // --- /// uc002fap.2 // TAT // tyrosine aminotransferase // 16q22.1 // 6898	NM_000353 // RefSeq // Homo sapiens tyrosine aminotransferase (TAT), mRNA. // chr16 // 95 // 95 // 21 // 22 // 1 /// ENST00000355962 // ENSEMBL // ensembl_havana_transcript:known chromosome:GRCh38:16:71565660:71577130:-1 gene:ENSG00000198650 gene_biotype:protein_coding transcript_biotype:protein_coding // chr16 // 100 // 100 // 22 // 22 // 1 /// BC130534 // GenBank // Homo sapiens tyrosine aminot…	NM_000353 // P17735 /// NM_000353 // A1L4G7 /// NM_000353 // Q8WW92 /// ENST00000355962 // P17735 /// ENST00000355962 // A1L4G7 /// ENST00000355962 // Q8WW92 /// BC130534 // A1L4G7 /// BC130534 // P17735 /// BC130534 // Q8WW92 /// uc002fap.2 // P17735 /// uc002fap.2 // A1L4G7 /// uc002fap.2 // Q8WW92	NM_000353 // Hs.161640 // liver| mammary gland| muscle| breast (mammary gland) tumor| liver tumor| normal| fetus| adult /// ENST00000355962 // Hs.161640 // liver| mammary gland| muscle| breast (mammary gland) tumor| liver tumor| normal| fetus| adult /// ENST00000355962 // Hs.598179 // kidney| liver| kidney tumor| liver tumor| normal| adult /// BC130534 // Hs.161640 // liver| mammary gland| muscle…	NM_000353 // GO:0006103 // 2-oxoglutarate metabolic process // inferred from direct assay /// NM_000353 // GO:0006536 // glutamate metabolic process // inferred from direct assay /// NM_000353 // GO:0006559 // L-phenylalanine catabolic process // inferred from electronic annotation /// NM_000353 // GO:0006559 // L-phenylalanine catabolic process // traceable author statement /// NM_000353 // GO:0…	NM_000353 // GO:0005739 // mitochondrion // inferred from electronic annotation /// NM_000353 // GO:0005829 // cytosol // traceable author statement /// NM_000353 // GO:0005575 // cellular_component // no biological data available /// ENST00000355962 // GO:0005739 // mitochondrion // inferred from electronic annotation /// ENST00000355962 // GO:0005829 // cytosol // traceable author statement ///…	NM_000353 // GO:0004838 // L-tyrosine:2-oxoglutarate aminotransferase activity // inferred from direct assay /// NM_000353 // GO:0004838 // L-tyrosine:2-oxoglutarate aminotransferase activity // non-traceable author statement /// NM_000353 // GO:0004838 // L-tyrosine:2-oxoglutarate aminotransferase activity // traceable author statement /// NM_000353 // GO:0016597 // amino acid binding // inferre…	NM_000353 // HumanCyc // PWY-4361 /// NM_000353 // HumanCyc // PHESYN /// NM_000353 // HumanCyc // TYRFUMCAT-PWY	ENST00000355962 // Pfam // IPR000192 // Aminotransferase class V domain /// ENST00000355962 // Pfam // IPR000653 // DegT/DnrJ/EryC1/StrS aminotransferase /// ENST00000355962 // Pfam // IPR001597 // Aromatic amino acid beta-eliminating lyase/threonine aldolase /// ENST00000355962 // Pfam // IPR004839 // Aminotransferase, class I/classII /// ENST00000355962 // Pfam // IPR011715 // Tyrosine aminotra…	1	main	0.981982	1.97518	4.98264	7.28802	0.000426208	0.358396	-0.0478681
16697660	16697660	chr1	-	198828002	198828111	14	NR_029612 // MIR181B1 // microRNA 181b-1 // 1q32.1 // 406955 /// ENST00000385240 // MIR181B1 // microRNA 181b-1 // 1q32.1 // 406955 /// uc001gux.1 // MIR181B1 // microRNA 181b-1 // 1q32.1 // 406955	NR_029612 // RefSeq // Homo sapiens microRNA 181b-1 (MIR181B1), microRNA. // chr1 // 100 // 100 // 14 // 14 // 0 /// ENST00000385240 // ENSEMBL // ncrna:known chromosome:GRCh38:1:198858873:198858982:-1 gene:ENSG00000207975 gene_biotype:miRNA transcript_biotype:miRNA // chr1 // 100 // 100 // 14 // 14 // 0 /// uc001gux.1 // UCSC Genes // Homo sapiens microRNA 181b-1 (MIR181B1), microRNA. // chr1 //…	NA	NA	NA	NA	NA	NA	NA	3	main	0.967419	1.95534	4.37611	10.1679	7.18305e-05	0.195316	0.804057
16901216	16901216	chr2	-	101964816	102004057	23	NM_153836 // CREG2 // cellular repressor of E1A-stimulated genes 2 // 2q11.2 // 200407 /// ENST00000324768 // CREG2 // cellular repressor of E1A-stimulated genes 2 // 2q11.2 // 200407 /// AB046109 // CREG2 // cellular repressor of E1A-stimulated genes 2 // 2q11.2 // 200407 /// BC032949 // CREG2 // cellular repressor of E1A-stimulated genes 2 // 2q11.2 // 200407 /// BC047514 // CREG2 // cellular r…	NM_153836 // RefSeq // Homo sapiens cellular repressor of E1A-stimulated genes 2 (CREG2), mRNA. // chr2 // 74 // 74 // 17 // 23 // 1 /// ENST00000324768 // ENSEMBL // ensembl_havana_transcript:known chromosome:GRCh38:2:101345551:101387595:-1 gene:ENSG00000175874 gene_biotype:protein_coding transcript_biotype:protein_coding // chr2 // 74 // 74 // 17 // 23 // 1 /// AB046109 // GenBank // Homo sapie…	NM_153836 // Q8IUH2 /// ENST00000324768 // Q8IUH2 /// ENST00000324768 // Q580X0 /// ENST00000324768 // Q4ZFW3 /// AB046109 // Q8IUH2 /// BC032949 // Q8IUH2 /// BC047514 // Q8IUH2 /// uc002tba.2 // Q8IUH2 /// ENST00000486966 // Q8IUH2	NM_153836 // Hs.732289 // bone| brain| embryonic tissue| skin| chondrosarcoma| germ cell tumor| glioma| non-neoplasia| normal| skin tumor|embryoid body| adult /// ENST00000324768 // Hs.732289 // bone| brain| embryonic tissue| skin| chondrosarcoma| germ cell tumor| glioma| non-neoplasia| normal| skin tumor|embryoid body| adult /// ENST00000324768 // Hs.13284 // brain| embryonic tissue| eye| non-ne…	NM_153836 // GO:0055114 // oxidation-reduction process // inferred from electronic annotation /// ENST00000324768 // GO:0055114 // oxidation-reduction process // inferred from electronic annotation /// AB046109 // GO:0055114 // oxidation-reduction process // inferred from electronic annotation /// BC032949 // GO:0055114 // oxidation-reduction process // inferred from electronic annotation /// BC0…	NM_153836 // GO:0005576 // extracellular region // inferred from electronic annotation /// NM_153836 // GO:0005783 // endoplasmic reticulum // inferred from electronic annotation /// NM_153836 // GO:0005794 // Golgi apparatus // inferred from electronic annotation /// ENST00000324768 // GO:0005576 // extracellular region // inferred from electronic annotation /// ENST00000324768 // GO:0005783 // …	NM_153836 // GO:0010181 // FMN binding // inferred from electronic annotation /// NM_153836 // GO:0016491 // oxidoreductase activity // inferred from electronic annotation /// ENST00000324768 // GO:0010181 // FMN binding // inferred from electronic annotation /// ENST00000324768 // GO:0016491 // oxidoreductase activity // inferred from electronic annotation /// AB046109 // GO:0010181 // FMN bindi…	NA	NA	1	main	0.967288	1.95516	7.13342	10.0197	7.7811e-05	0.195316	0.772194
16702007	16702007	chr10	+	5077549	5149878	15	ENST00000380554 // AKR1C3 // aldo-keto reductase family 1, member C3 // 10p15-p14 // 8644 /// ENST00000605149 // AKR1C3 // aldo-keto reductase family 1, member C3 // 10p15-p14 // 8644 /// OTTHUMT00000046533 // AKR1C3 // aldo-keto reductase family 1, member C3 (3-alpha hydroxysteroid dehydrogenase, type II) // --- // --- /// OTTHUMT00000468452 // AKR1C3 // aldo-keto reductase family 1, member C3 (…	ENST00000380554 // ENSEMBL // ensembl_havana_transcript:known chromosome:GRCh38:10:5093793:5107686:1 gene:ENSG00000196139 gene_biotype:protein_coding transcript_biotype:protein_coding // chr10 // 100 // 60 // 9 // 9 // 0 /// ENST00000605149 // ENSEMBL // havana:putative chromosome:GRCh38:10:5077638:5107680:1 gene:ENSG00000196139 gene_biotype:protein_coding transcript_biotype:protein_coding // chr…	ENST00000380554 // P42330 /// ENST00000380554 // B4DL37 /// ENST00000380554 // B4DKT3 /// ENST00000380554 // Q2XPP3 /// ENST00000380554 // S4R3D5 /// ENST00000380554 // S4R3Z2 /// ENST00000605149 // S4R3Z2 /// ENST00000605149 // S4R3D5 /// ENST00000605149 // B4DL37 /// ENST00000605149 // P42330 /// ENST00000605149 // B4DKT3 /// ENST00000605149 // Q2XPP3 /// uc010qap.2 // P42330 /// uc010qap.2 // …	ENST00000380554 // Hs.78183 // adipose tissue| adrenal gland| ascites| bladder| blood| bone| bone marrow| brain| cervix| connective tissue| embryonic tissue| esophagus| eye| heart| intestine| kidney| larynx| liver| lung| lymph node| mammary gland| mouth| muscle| ovary| pancreas| parathyroid| pharynx| pituitary gland| placenta| prostate| skin| spleen| stomach| testis| thymus| thyroid| trachea| ute…	ENST00000380554 // GO:0000060 // protein import into nucleus, translocation // inferred from direct assay /// ENST00000380554 // GO:0001523 // retinoid metabolic process // traceable author statement /// ENST00000380554 // GO:0006693 // prostaglandin metabolic process // inferred from expression pattern /// ENST00000380554 // GO:0006693 // prostaglandin metabolic process // traceable author state…	ENST00000380554 // GO:0005622 // intracellular // inferred from direct assay /// ENST00000380554 // GO:0005634 // nucleus // inferred from direct assay /// ENST00000380554 // GO:0005737 // cytoplasm // inferred from direct assay /// ENST00000380554 // GO:0005829 // cytosol // traceable author statement /// ENST00000380554 // GO:0070062 // extracellular vesicular exosome // inferred from direct as…	ENST00000380554 // GO:0001758 // retinal dehydrogenase activity // inferred from direct assay /// ENST00000380554 // GO:0004032 // alditol:NADP+ 1-oxidoreductase activity // inferred from direct assay /// ENST00000380554 // GO:0004033 // aldo-keto reductase (NADP) activity // traceable author statement /// ENST00000380554 // GO:0004745 // retinol dehydrogenase activity // inferred from direct ass…	NA	ENST00000380554 // Pfam // IPR023210 // NADP-dependent oxidoreductase domain /// ENST00000605149 // Pfam // IPR023210 // NADP-dependent oxidoreductase domain /// OTTHUMT00000046533 // Pfam // IPR023210 // NADP-dependent oxidoreductase domain /// OTTHUMT00000468452 // Pfam // IPR023210 // NADP-dependent oxidoreductase domain	1	main	0.966121	1.95358	4.73559	5.48184	0.00181076	0.551633	-0.963705
16829085	16829085	chr16	-	87863622	87903125	17	NM_003486 // SLC7A5 // solute carrier family 7 (amino acid transporter light chain, L system), member 5 // 16q24.3 // 8140 /// ENST00000261622 // SLC7A5 // solute carrier family 7 (amino acid transporter light chain, L system), member 5 // 16q24.3 // 8140 /// ENST00000565644 // SLC7A5 // solute carrier family 7 (amino acid transporter light chain, L system), member 5 // 16q24.3 // 8140 /// AB0179…	NM_003486 // RefSeq // Homo sapiens solute carrier family 7 (amino acid transporter light chain, L system), member 5 (SLC7A5), mRNA. // chr16 // 100 // 100 // 17 // 17 // 1 /// ENST00000261622 // ENSEMBL // ensembl_havana_transcript:known chromosome:GRCh38:16:87830023:87869488:-1 gene:ENSG00000103257 gene_biotype:protein_coding transcript_biotype:protein_coding // chr16 // 100 // 100 // 17 // 17 …	NM_003486 // Q01650 /// ENST00000261622 // Q01650 /// ENST00000565644 // Q01650 /// AB017908 // Q01650 /// AB018009 // Q01650 /// AB018542 // Q01650 /// AF104032 // Q01650 /// BC039692 // Q01650 /// BC042600 // Q01650 /// M80244 // Q01650 /// uc002fkm.3 // Q01650 /// AF077866 // Q01650	NM_003486 // Hs.513797 // adrenal gland| ascites| blood| bone| bone marrow| brain| cervix| connective tissue| embryonic tissue| esophagus| eye| heart| intestine| kidney| larynx| liver| lung| lymph| lymph node| mammary gland| mouth| muscle| nerve| ovary| pancreas| pharynx| pituitary gland| placenta| prostate| salivary gland| skin| spleen| stomach| testis| thyroid| tonsil| uterus|adrenal tumor| bla…	NM_003486 // GO:0006520 // cellular amino acid metabolic process // traceable author statement /// NM_003486 // GO:0006810 // transport // traceable author statement /// NM_003486 // GO:0006811 // ion transport // traceable author statement /// NM_003486 // GO:0006865 // amino acid transport // traceable author statement /// NM_003486 // GO:0007399 // nervous system development // inferred from e…	NM_003486 // GO:0005634 // nucleus // inferred from direct assay /// NM_003486 // GO:0005730 // nucleolus // inferred from direct assay /// NM_003486 // GO:0005829 // cytosol // inferred from electronic annotation /// NM_003486 // GO:0005886 // plasma membrane // inferred from direct assay /// NM_003486 // GO:0005886 // plasma membrane // traceable author statement /// NM_003486 // GO:0016021 // …	NM_003486 // GO:0015171 // amino acid transmembrane transporter activity // inferred from sequence or structural similarity /// NM_003486 // GO:0015175 // neutral amino acid transmembrane transporter activity // traceable author statement /// NM_003486 // GO:0015179 // L-amino acid transmembrane transporter activity // inferred from electronic annotation /// NM_003486 // GO:0042605 // peptide ant…	NA	ENST00000261622 // Pfam // IPR004841 // Amino acid permease/ SLC12A domain /// ENST00000565644 // Pfam // IPR004841 // Amino acid permease/ SLC12A domain /// OTTHUMT00000269110 // Pfam // IPR004841 // Amino acid permease/ SLC12A domain /// OTTHUMT00000431869 // Pfam // IPR004841 // Amino acid permease/ SLC12A domain	1	main	0.951743	1.93421	12.2361	10.3891	6.38775e-05	0.195316	0.849769
16841907	16841907	chr17	-	17397751	17399709	15	NM_001199989 // RASD1 // RAS, dexamethasone-induced 1 // 17p11.2 // 51655 /// NM_016084 // RASD1 // RAS, dexamethasone-induced 1 // 17p11.2 // 51655 /// ENST00000225688 // RASD1 // RAS, dexamethasone-induced 1 // 17p11.2 // 51655 /// ENST00000579152 // RASD1 // RAS, dexamethasone-induced 1 // 17p11.2 // 51655 /// AF069506 // RASD1 // RAS, dexamethasone-induced 1 // 17p11.2 // 51655 /// AF172846 /…	NM_001199989 // RefSeq // Homo sapiens RAS, dexamethasone-induced 1 (RASD1), transcript variant 2, mRNA. // chr17 // 80 // 80 // 12 // 15 // 1 /// NM_016084 // RefSeq // Homo sapiens RAS, dexamethasone-induced 1 (RASD1), transcript variant 1, mRNA. // chr17 // 100 // 100 // 15 // 15 // 1 /// ENST00000225688 // ENSEMBL // ensembl_havana_transcript:known chromosome:GRCh38:17:17494437:17496393:-1 ge…	NM_001199989 // Q9Y272 /// NM_001199989 // Q9HC43 /// NM_016084 // Q9Y272 /// NM_016084 // Q9HC43 /// ENST00000225688 // Q9Y272 /// ENST00000225688 // Q9HC43 /// ENST00000579152 // Q9Y272 /// ENST00000579152 // Q9HC43 /// AF069506 // Q9Y272 /// AF069506 // Q9HC43 /// AF172846 // Q9Y272 /// AF172846 // Q9HC43 /// AF498923 // Q9Y272 /// AF498923 // Q9HC43 /// BC018041 // Q9Y272 /// BC018041 // Q9HC…	NM_001199989 // Hs.25829 // adrenal gland| blood| bone| brain| cervix| connective tissue| embryonic tissue| eye| heart| intestine| kidney| lung| mammary gland| nerve| pancreas| pituitary gland| placenta| prostate| salivary gland| skin| stomach| testis| thymus| thyroid| uterus| breast (mammary gland) tumor| chondrosarcoma| colorectal tumor| gastrointestinal tumor| germ cell tumor| glioma| head and…	NM_001199989 // GO:0006184 // GTP catabolic process // inferred from electronic annotation /// NM_001199989 // GO:0007165 // signal transduction // traceable author statement /// NM_001199989 // GO:0007186 // G-protein coupled receptor signaling pathway // traceable author statement /// NM_001199989 // GO:0007263 // nitric oxide mediated signal transduction // inferred from electronic annotation …	NM_001199989 // GO:0005634 // nucleus // inferred from electronic annotation /// NM_001199989 // GO:0005886 // plasma membrane // inferred from electronic annotation /// NM_001199989 // GO:0048471 // perinuclear region of cytoplasm // inferred from electronic annotation /// NM_001199989 // GO:0005737 // cytoplasm // inferred from electronic annotation /// NM_001199989 // GO:0016020 // membrane //…	NM_001199989 // GO:0003924 // GTPase activity // traceable author statement /// NM_001199989 // GO:0005525 // GTP binding // inferred from electronic annotation /// NM_001199989 // GO:0000166 // nucleotide binding // inferred from electronic annotation /// NM_016084 // GO:0003924 // GTPase activity // traceable author statement /// NM_016084 // GO:0005525 // GTP binding // inferred from electroni…	NA	ENST00000225688 // Pfam // IPR000795 // Elongation factor, GTP-binding domain /// ENST00000225688 // Pfam // IPR001806 // Small GTPase superfamily /// ENST00000225688 // Pfam // IPR006689 // Small GTPase superfamily, ARF/SAR type /// ENST00000225688 // Pfam // IPR013684 // Mitochondrial Rho-like /// ENST00000579152 // Pfam // IPR001806 // Small GTPase superfamily /// OTTHUMT00000131668 // Pfam //…	1	main	0.921339	1.89387	6.87507	5.99009	0.00116554	0.513108	-0.664163
17123348	17123348	chrU	+	1	916	24	NA	TCONS_l2_00019596-XLOC_l2_010405 // Broad TUCP // linc-TIPARP-AS chr3:-:156505649-156534806 // chrU // 100 // 100 // 24 // 24 // 1	NA	NA	NA	NA	NA	NA	NA	1	rescue	0.911148	1.88054	4.02925	4.2726	0.00587705	0.775459	-1.84362
16805684	16805684	chr15	+	101389766	101456831	35	NM_000693 // ALDH1A3 // aldehyde dehydrogenase 1 family, member A3 // 15q26.3 // 220 /// XR_111558 // ALDH1A3 // aldehyde dehydrogenase 1 family, member A3 // 15q26.3 // 220 /// ENST00000329841 // ALDH1A3 // aldehyde dehydrogenase 1 family, member A3 // 15q26.3 // 220 /// AK056534 // ALDH1A3 // aldehyde dehydrogenase 1 family, member A3 // 15q26.3 // 220 /// BC069274 // ALDH1A3 // aldehyde dehydr…	NM_000693 // RefSeq // Homo sapiens aldehyde dehydrogenase 1 family, member A3 (ALDH1A3), transcript variant 1, mRNA. // chr15 // 29 // 29 // 10 // 35 // 1 /// XR_111558 // RefSeq // PREDICTED: Homo sapiens uncharacterized LOC145757 (RP11-66B24.1), transcript variant X1, misc_RNA. // chr15 // 46 // 46 // 16 // 35 // 1 /// ENST00000329841 // ENSEMBL // ensembl_havana_transcript:known chromosome:GR…	NM_000693 // P47895 /// NM_000693 // B2R5T2 /// NM_000693 // B4DYU3 /// NM_000693 // B4E0M6 /// NM_000693 // H0Y2X5 /// NM_000693 // H0YKF9 /// NM_000693 // H0YLT1 /// NM_000693 // H0YNQ3 /// NM_000693 // Q7Z3A2 /// XR_111558 // P47895 /// XR_111558 // B2R5T2 /// XR_111558 // B4DYU3 /// XR_111558 // B4E0M6 /// XR_111558 // H0Y2X5 /// XR_111558 // H0YKF9 /// XR_111558 // H0YLT1 /// XR_111558 // H0…	NM_000693 // Hs.459538 // adipose tissue| bladder| bone| brain| cervix| connective tissue| embryonic tissue| esophagus| eye| intestine| kidney| liver| lung| lymph node| mammary gland| mouth| muscle| pancreas| parathyroid| placenta| prostate| skin| spleen| stomach| testis| thymus| thyroid| trachea| uterus| vascular| bladder carcinoma| breast (mammary gland) tumor| colorectal tumor| esophageal tumo…	NM_000693 // GO:0002072 // optic cup morphogenesis involved in camera-type eye development // inferred from electronic annotation /// NM_000693 // GO:0002138 // retinoic acid biosynthetic process // inferred from electronic annotation /// NM_000693 // GO:0007626 // locomotory behavior // inferred from electronic annotation /// NM_000693 // GO:0021768 // nucleus accumbens development // inferred f…	NM_000693 // GO:0005737 // cytoplasm // inferred from direct assay /// NM_000693 // GO:0005737 // cytoplasm // inferred from electronic annotation /// XR_111558 // GO:0005737 // cytoplasm // inferred from direct assay /// XR_111558 // GO:0005737 // cytoplasm // inferred from electronic annotation /// ENST00000329841 // GO:0005737 // cytoplasm // inferred from direct assay /// ENST00000329841 // G…	NM_000693 // GO:0004029 // aldehyde dehydrogenase (NAD) activity // inferred from electronic annotation /// NM_000693 // GO:0004030 // aldehyde dehydrogenase [NAD(P)+] activity // inferred from direct assay /// NM_000693 // GO:0042803 // protein homodimerization activity // inferred from direct assay /// NM_000693 // GO:0070324 // thyroid hormone binding // inferred from electronic annotation ///…	NA	ENST00000329841 // Pfam // IPR015590 // Aldehyde dehydrogenase domain /// OTTHUMT00000313620 // Pfam // IPR015590 // Aldehyde dehydrogenase domain	1	main	0.906293	1.87422	5.48298	9.48965	0.000104502	0.210129	0.64965
16656389	16656389	NA	NA	NA	NA	4	NA	--- // --- // neg_control // --- // --- // --- // --- // --- // ---	NA	NA	NA	NA	NA	NA	NA	NA	normgene->intron	0.90506	1.87262	3.80648	7.54729	0.000354871	0.358396	0.0538645
16651731	16651731	NA	NA	NA	NA	4	NA	--- // --- // neg_control // --- // --- // --- // --- // --- // ---	NA	NA	NA	NA	NA	NA	NA	NA	normgene->intron	0.89235	1.8562	4.10046	7.43383	0.000384233	0.358396	0.010115
16801075	16801075	chr15	+	51633713	51700210	29	NM_181789 // GLDN // gliomedin // 15q21.2 // 342035 /// uc002aba.3 // GLDN // gliomedin // 15q21.2 // 342035 /// ENST00000335449 // GLDN // gliomedin // 15q21.2 // 342035 /// ENST00000396399 // GLDN // gliomedin // 15q21.2 // 342035 /// BX538105 // GLDN // gliomedin // 15q21.2 // 342035 /// OTTHUMT00000254667 // GLDN // gliomedin // --- // --- /// OTTHUMT00000254668 // GLDN // gliomedin // --- //…	NM_181789 // RefSeq // Homo sapiens gliomedin (GLDN), mRNA. // chr15 // 76 // 76 // 22 // 29 // 1 /// uc002aba.3 // UCSC Genes // Homo sapiens gliomedin (GLDN), mRNA. // chr15 // 76 // 76 // 22 // 29 // 1 /// ENST00000335449 // ENSEMBL // ensembl_havana_transcript:known chromosome:GRCh38:15:51341629:51408013:1 gene:ENSG00000186417 gene_biotype:protein_coding transcript_biotype:protein_coding // c…	NM_181789 // Q6ZMI3 /// NM_181789 // H0YM22 /// NM_181789 // Q14DE1 /// uc002aba.3 // Q6ZMI3 /// uc002aba.3 // H0YM22 /// uc002aba.3 // Q14DE1 /// ENST00000335449 // Q6ZMI3 /// ENST00000335449 // H0YM22 /// ENST00000335449 // Q14DE1 /// ENST00000396399 // Q6ZMI3 /// ENST00000396399 // H0YM22 /// ENST00000396399 // Q14DE1 /// BX538105 // Q6ZMI3 /// BX538105 // H0YM22 /// BX538105 // Q14DE1 /// uc0…	NM_181789 // Hs.526441 // brain| connective tissue| intestine| kidney| larynx| placenta| testis| uterus| head and neck tumor| kidney tumor| non-neoplasia| normal| soft tissue/muscle tissue tumor| uterine tumor| fetus| adult /// uc002aba.3 // Hs.526441 // brain| connective tissue| intestine| kidney| larynx| placenta| testis| uterus| head and neck tumor| kidney tumor| non-neoplasia| normal| soft ti…	NM_181789 // GO:0032528 // microvillus organization // inferred from electronic annotation /// NM_181789 // GO:0034113 // heterotypic cell-cell adhesion // inferred from electronic annotation /// NM_181789 // GO:0045162 // clustering of voltage-gated sodium channels // inferred from electronic annotation /// NM_181789 // GO:0007275 // multicellular organismal development // inferred from electron…	NM_181789 // GO:0005581 // collagen trimer // inferred from electronic annotation /// NM_181789 // GO:0005615 // extracellular space // inferred from electronic annotation /// NM_181789 // GO:0005886 // plasma membrane // inferred from electronic annotation /// NM_181789 // GO:0016021 // integral component of membrane // inferred from electronic annotation /// NM_181789 // GO:0016020 // membrane …	NM_181789 // GO:0086080 // protein binding involved in heterotypic cell-cell adhesion // inferred from electronic annotation /// uc002aba.3 // GO:0086080 // protein binding involved in heterotypic cell-cell adhesion // inferred from electronic annotation /// ENST00000335449 // GO:0086080 // protein binding involved in heterotypic cell-cell adhesion // inferred from electronic annotation /// ENST0…	NA	ENST00000335449 // Pfam // IPR003112 // Olfactomedin-like /// ENST00000335449 // Pfam // IPR008160 // Collagen triple helix repeat /// ENST00000396399 // Pfam // IPR003112 // Olfactomedin-like /// ENST00000396399 // Pfam // IPR008160 // Collagen triple helix repeat /// OTTHUMT00000254667 // Pfam // IPR003112 // Olfactomedin-like /// OTTHUMT00000254667 // Pfam // IPR008160 // Collagen triple helix…	1	main	0.887156	1.84953	8.23523	11.3545	3.92592e-05	0.160761	1.02653
16848435	16848435	chr17	-	70380443	70588943	20	ENST00000453722 // LINC00511 // long intergenic non-protein coding RNA 511 // 17q24.3 // 400619 /// ENST00000453722 // LINC00673 // long intergenic non-protein coding RNA 673 // --- // 100499467 /// OTTHUMT00000255287 // LINC00511 // long intergenic non-protein coding RNA 511 // --- // --- /// NR_036488 // LINC00673 // long intergenic non-protein coding RNA 673 // --- // 100499467 /// AK000477 //…	ENST00000453722 // ENSEMBL // havana:known chromosome:GRCh38:17:72384302:72592804:-1 gene:ENSG00000227036 gene_biotype:lincRNA transcript_biotype:lincRNA // chr17 // 75 // 75 // 15 // 20 // 1 /// OTTHUMT00000255287 // Havana transcript // cdna:all chromosome:VEGA56:17:72384302:72592804:-1 Gene:OTTHUMG00000132227 // chr17 // 75 // 75 // 15 // 20 // 1 /// NR_036488 // RefSeq // Homo sapiens long in…	NA	ENST00000453722 // Hs.447555 // brain| skin| germ cell tumor| glioma| skin tumor| adult /// ENST00000453722 // Hs.157726 // ascites| bone| brain| connective tissue| embryonic tissue| esophagus| eye| intestine| larynx| liver| lung| mammary gland| mouth| ovary| pancreas| placenta| skin| stomach| testis| trachea| uterus| breast (mammary gland) tumor| chondrosarcoma| colorectal tumor| esophageal tumo…	NA	NA	NA	NA	NA	1	main	0.883466	1.8448	7.1025	7.27377	0.000430587	0.358396	-0.0536423
16689752	16689752	chr1	-	94350761	94375012	30	NM_002061 // GCLM // glutamate-cysteine ligase, modifier subunit // 1p22.1 // 2730 /// XM_005270754 // GCLM // glutamate-cysteine ligase, modifier subunit // 1p22.1 // 2730 /// ENST00000370238 // GCLM // glutamate-cysteine ligase, modifier subunit // 1p22.1 // 2730 /// ENST00000462183 // GCLM // glutamate-cysteine ligase, modifier subunit // 1p22.1 // 2730 /// AK290449 // GCLM // glutamate-cystei…	NM_002061 // RefSeq // Homo sapiens glutamate-cysteine ligase, modifier subunit (GCLM), mRNA. // chr1 // 100 // 77 // 23 // 23 // 0 /// XM_005270754 // RefSeq // PREDICTED: Homo sapiens glutamate-cysteine ligase, modifier subunit (GCLM), transcript variant X1, mRNA. // chr1 // 100 // 67 // 20 // 20 // 0 /// ENST00000370238 // ENSEMBL // ensembl_havana_transcript:known chromosome:GRCh38:1:93885205…	NM_002061 // P48507 /// XM_005270754 // P48507 /// XM_005270754 // M5A959 /// ENST00000370238 // P48507 /// ENST00000370238 // M5A959 /// ENST00000370238 // D3DT44 /// ENST00000462183 // P48507 /// AK290449 // P48507 /// BC041809 // P48507 /// CR541833 // P48507 /// L35546 // P48507 /// uc001dqg.1 // P48507 /// AB809606 // M5A959 /// AB809606 // P48507 /// ENST00000467772 // P48507	NM_002061 // Hs.315562 // ascites| bladder| blood| bone| bone marrow| brain| cervix| connective tissue| ear| embryonic tissue| eye| intestine| kidney| larynx| liver| lung| lymph| lymph node| mammary gland| mouth| muscle| ovary| pancreas| parathyroid| pharynx| placenta| prostate| skin| testis| thyroid| uterus| vascular| bladder carcinoma| cervical tumor| chondrosarcoma| gastrointestinal tumor| ger…	NM_002061 // GO:0000096 // sulfur amino acid metabolic process // traceable author statement /// NM_002061 // GO:0006534 // cysteine metabolic process // inferred from electronic annotation /// NM_002061 // GO:0006536 // glutamate metabolic process // inferred from direct assay /// NM_002061 // GO:0006750 // glutathione biosynthetic process // inferred from direct assay /// NM_002061 // GO:000675…	NM_002061 // GO:0005829 // cytosol // non-traceable author statement /// NM_002061 // GO:0005829 // cytosol // traceable author statement /// NM_002061 // GO:0017109 // glutamate-cysteine ligase complex // inferred from electronic annotation /// XM_005270754 // GO:0005829 // cytosol // non-traceable author statement /// XM_005270754 // GO:0005829 // cytosol // traceable author statement /// XM_00…	NM_002061 // GO:0004357 // glutamate-cysteine ligase activity // inferred from direct assay /// NM_002061 // GO:0004357 // glutamate-cysteine ligase activity // inferred from mutant phenotype /// NM_002061 // GO:0035226 // glutamate-cysteine ligase catalytic subunit binding // inferred from physical interaction /// NM_002061 // GO:0046982 // protein heterodimerization activity // inferred from el…	NA	ENST00000370238 // Pfam // IPR023210 // NADP-dependent oxidoreductase domain /// OTTHUMT00000029169 // Pfam // IPR023210 // NADP-dependent oxidoreductase domain	1	main	0.87313	1.83163	7.3844	8.14898	0.000236598	0.33722	0.267394
16652437	16652437	NA	NA	NA	NA	4	NA	--- // --- // neg_control // --- // --- // --- // --- // --- // ---	NA	NA	NA	NA	NA	NA	NA	NA	normgene->intron	0.862989	1.8188	4.19097	4.99187	0.00285041	0.620023	-1.28982
16774303	16774303	chr13	+	42031542	42045018	21	NM_014059 // RGCC // regulator of cell cycle // 13q14.11 // 28984 /// ENST00000379359 // RGCC // regulator of cell cycle // 13q14.11 // 28984 /// ENST00000487837 // RGCC // regulator of cell cycle // 13q14.11 // 28984 /// AF036549 // RGCC // regulator of cell cycle // 13q14.11 // 28984 /// BC066334 // RGCC // regulator of cell cycle // 13q14.11 // 28984 /// OTTHUMT00000044684 // RGCC // regulator…	NM_014059 // RefSeq // Homo sapiens regulator of cell cycle (RGCC), mRNA. // chr13 // 100 // 100 // 21 // 21 // 0 /// ENST00000379359 // ENSEMBL // ensembl_havana_transcript:known chromosome:GRCh38:13:41457559:41470882:1 gene:ENSG00000102760 gene_biotype:protein_coding transcript_biotype:protein_coding // chr13 // 100 // 76 // 16 // 16 // 0 /// ENST00000487837 // ENSEMBL // havana:known chromosom…	NM_014059 // Q9H4X1 /// ENST00000379359 // Q9H4X1 /// ENST00000487837 // Q9H4X1 /// AF036549 // Q9H4X1 /// BC066334 // Q9H4X1 /// uc001uyi.2 // Q9H4X1 /// AK095079 // Q9H4X1 /// AK091099 // Q9H4X1	NM_014059 // Hs.507866 // adrenal gland| blood| bone| bone marrow| brain| cervix| connective tissue| embryonic tissue| eye| heart| intestine| kidney| liver| lung| lymph node| mammary gland| nerve| ovary| pancreas| parathyroid| pharynx| placenta| prostate| spleen| testis| thymus| thyroid| trachea| uterus|adrenal tumor| chondrosarcoma| germ cell tumor| glioma| head and neck tumor| leukemia| lymphom…	NM_014059 // GO:0001100 // negative regulation of exit from mitosis // inferred from direct assay /// NM_014059 // GO:0001937 // negative regulation of endothelial cell proliferation // inferred from direct assay /// NM_014059 // GO:0003331 // positive regulation of extracellular matrix constituent secretion // inferred from direct assay /// NM_014059 // GO:0006956 // complement activation // inf…	NM_014059 // GO:0005634 // nucleus // inferred from direct assay /// NM_014059 // GO:0005737 // cytoplasm // inferred from direct assay /// NM_014059 // GO:0005813 // centrosome // inferred from direct assay /// NM_014059 // GO:0005634 // nucleus // inferred from electronic annotation /// NM_014059 // GO:0005737 // cytoplasm // inferred from electronic annotation /// NM_014059 // GO:0005815 // mi…	NM_014059 // GO:0005515 // protein binding // inferred from physical interaction /// NM_014059 // GO:0019901 // protein kinase binding // inferred from physical interaction /// NM_014059 // GO:0019901 // protein kinase binding // inferred from sequence or structural similarity /// NM_014059 // GO:0030295 // protein kinase activator activity // inferred from direct assay /// NM_014059 // GO:007041…	NA	NA	1	main	0.861579	1.81703	6.20409	6.42706	0.000815966	0.48725	-0.434727
16743517	16743517	chr11	-	95709762	96076382	24	NM_032427 // MAML2 // mastermind-like 2 (Drosophila) // 11q21 // 84441 /// ENST00000524717 // MAML2 // mastermind-like 2 (Drosophila) // 11q21 // 84441 /// AY040322 // MAML2 // mastermind-like 2 (Drosophila) // 11q21 // 84441 /// AY186997 // MAML2 // mastermind-like 2 (Drosophila) // 11q21 // 84441 /// BC143529 // MAML2 // mastermind-like 2 (Drosophila) // 11q21 // 84441 /// BC152449 // MAML2 // …	NM_032427 // RefSeq // Homo sapiens mastermind-like 2 (Drosophila) (MAML2), mRNA. // chr11 // 100 // 100 // 24 // 24 // 0 /// ENST00000524717 // ENSEMBL // havana:known chromosome:GRCh38:11:95976598:96343180:-1 gene:ENSG00000184384 gene_biotype:protein_coding transcript_biotype:protein_coding // chr11 // 100 // 100 // 24 // 24 // 0 /// AY040322 // GenBank // Homo sapiens nuclear transcription fac…	NM_032427 // Q6UUV9 /// NM_032427 // Q8IZL2 /// NM_032427 // A5H1S5 /// NM_032427 // A5H1S6 /// NM_032427 // B7ZL21 /// NM_032427 // Q108H6 /// ENST00000524717 // Q8IZL2 /// ENST00000524717 // Q6UUV9 /// ENST00000524717 // A5H1S5 /// ENST00000524717 // A5H1S6 /// ENST00000524717 // B7ZL21 /// ENST00000524717 // Q108H6 /// AY040322 // Q8IZL2 /// AY040322 // Q6UUV9 /// AY040322 // A5H1S5 /// AY0403…	NM_032427 // Hs.745167 // blood| brain| embryonic tissue| eye| heart| intestine| kidney| larynx| liver| lung| mammary gland| mouth| muscle| pancreas| placenta| prostate| skin| testis| thyroid| trachea| uterus| vascular| breast (mammary gland) tumor| colorectal tumor| glioma| head and neck tumor| kidney tumor| leukemia| lung tumor| normal| retinoblastoma| skin tumor| soft tissue/muscle tissue tumo…	NM_032427 // GO:0006367 // transcription initiation from RNA polymerase II promoter // traceable author statement /// NM_032427 // GO:0007219 // Notch signaling pathway // inferred from direct assay /// NM_032427 // GO:0007219 // Notch signaling pathway // traceable author statement /// NM_032427 // GO:0010467 // gene expression // traceable author statement /// NM_032427 // GO:0045944 // positiv…	NM_032427 // GO:0005634 // nucleus // inferred from direct assay /// NM_032427 // GO:0005654 // nucleoplasm // traceable author statement /// NM_032427 // GO:0005794 // Golgi apparatus // inferred from direct assay /// NM_032427 // GO:0016607 // nuclear speck // inferred from electronic annotation /// NM_032427 // GO:0005634 // nucleus // inferred from electronic annotation /// NM_032427 // GO:00…	NM_032427 // GO:0003713 // transcription coactivator activity // inferred from direct assay /// NM_032427 // GO:0005515 // protein binding // inferred from physical interaction /// NM_032427 // GO:0008140 // cAMP response element binding protein binding // inferred from direct assay /// NM_032427 // GO:0008140 // cAMP response element binding protein binding // inferred from electronic annotation…	NA	ENST00000524717 // Pfam // IPR019082 // Neurogenic mastermind-like, N-terminal /// OTTHUMT00000395540 // Pfam // IPR019082 // Neurogenic mastermind-like, N-terminal	1	main	0.841073	1.79138	5.14382	4.1654	0.00658772	0.79654	-1.93442
17119216	17119216	chrU	+	1	95	4	NA	NONHSAT075589 // NONCODE // Non-coding transcript identified by NONCODE // chrU // 100 // 100 // 4 // 4 // 1	NA	NA	NA	NA	NA	NA	NA	3	rescue	0.84044	1.7906	2.77822	11.0211	4.62385e-05	0.165278	0.969391
16974115	16974115	chr4	-	7132607	7133131	4	NA	NONHSAT095051 // NONCODE // Non-coding transcript identified by NONCODE: Linc // chr4 // 100 // 100 // 4 // 4 // 1 /// TCONS_00008418-XLOC_003873 // Rinn lincRNA // linc-GRPEL1-2 chr4:-:7132606-7133131 // chr4 // 100 // 100 // 4 // 4 // 1	NA	NA	NA	NA	NA	NA	NA	3	main	0.835292	1.78422	4.15009	7.44374	0.00038156	0.358396	0.0139811
16875114	16875114	chr19	-	53400499	53421126	8	NA	NA	NA	NA	NA	NA	NA	NA	NA	1	main	0.822019	1.76788	5.60251	6.85735	0.000584933	0.432047	-0.231371
16833533	16833533	chr17	+	35391042	35391110	5	NR_036056 // MIR2909 // microRNA 2909 // --- // 100422969 /// uc021tvs.1 // MIR2909 // microRNA 2909 // --- // 100422969	NR_036056 // RefSeq // Homo sapiens microRNA 2909 (MIR2909), microRNA. // chr17 // 100 // 100 // 5 // 5 // 1 /// uc021tvs.1 // UCSC Genes // Homo sapiens microRNA 2909 (MIR2909), microRNA. // chr17 // 100 // 100 // 5 // 5 // 1 /// ENST00000617113 // ENSEMBL // ncrna:known chromosome:GRCh38:17:37033745:37033813:1 gene:ENSG00000276326 gene_biotype:miRNA transcript_biotype:miRNA // chr17 // 100 // 1…	NA	NA	NA	NA	NA	NA	NA	3	main	0.816647	1.76131	8.32911	5.0894	0.00259801	0.607649	-1.22178
16916352	16916352	chr20	-	627259	634014	21	NM_080725 // SRXN1 // sulfiredoxin 1 // 20p13 // 140809 /// ENST00000381962 // SRXN1 // sulfiredoxin 1 // 20p13 // 140809 /// BC032604 // SRXN1 // sulfiredoxin 1 // 20p13 // 140809 /// BC047707 // SRXN1 // sulfiredoxin 1 // 20p13 // 140809 /// OTTHUMT00000077479 // SRXN1 // sulfiredoxin 1 homolog (S. cerevisiae) // --- // --- /// OTTHUMT00000251398 // RP5-850E9.3 // novel protein // --- // ---	NM_080725 // RefSeq // Homo sapiens sulfiredoxin 1 (SRXN1), mRNA. // chr20 // 100 // 100 // 21 // 21 // 1 /// ENST00000381962 // ENSEMBL // ensembl_havana_transcript:known chromosome:GRCh38:20:646615:653370:-1 gene:ENSG00000271303 gene_biotype:protein_coding transcript_biotype:protein_coding // chr20 // 100 // 100 // 21 // 21 // 1 /// BC032604 // GenBank // Homo sapiens sulfiredoxin 1 homolog (S.…	NM_080725 // Q9BYN0 /// NM_080725 // Q8N7H8 /// ENST00000381962 // Q9BYN0 /// ENST00000381962 // Q8N7H8 /// ENST00000381962 // S4R3F8 /// BC032604 // Q9BYN0 /// BC032604 // Q8N7H8 /// BC047707 // Q9BYN0 /// BC047707 // Q8N7H8 /// ENST00000488788 // S4R3F8 /// ENST00000488788 // Q9BYN0	NM_080725 // Hs.516830 // adrenal gland| ascites| bladder| blood| bone| bone marrow| brain| cervix| connective tissue| embryonic tissue| eye| heart| intestine| kidney| liver| lung| mammary gland| mouth| nerve| ovary| pancreas| placenta| prostate| salivary gland| skin| spleen| stomach| testis| thyroid| uterus| vascular|adrenal tumor| bladder carcinoma| breast (mammary gland) tumor| cervical tumor|…	NM_080725 // GO:0006979 // response to oxidative stress // inferred from direct assay /// NM_080725 // GO:0055114 // oxidation-reduction process // inferred from electronic annotation /// NM_080725 // GO:0006979 // response to oxidative stress // inferred from electronic annotation /// ENST00000381962 // GO:0006979 // response to oxidative stress // inferred from direct assay /// ENST00000381962 …	NM_080725 // GO:0005829 // cytosol // inferred from direct assay /// NM_080725 // GO:0005737 // cytoplasm // inferred from electronic annotation /// ENST00000381962 // GO:0005829 // cytosol // inferred from direct assay /// ENST00000381962 // GO:0005737 // cytoplasm // inferred from electronic annotation /// BC032604 // GO:0005829 // cytosol // inferred from direct assay /// BC032604 // GO:000573…	NM_080725 // GO:0005524 // ATP binding // inferred from electronic annotation /// NM_080725 // GO:0016667 // oxidoreductase activity, acting on a sulfur group of donors // inferred from direct assay /// NM_080725 // GO:0032542 // sulfiredoxin activity // inferred from electronic annotation /// NM_080725 // GO:0000166 // nucleotide binding // inferred from electronic annotation /// NM_080725 // GO…	NA	ENST00000381962 // Pfam // IPR003115 // ParB/Sulfiredoxin /// OTTHUMT00000077479 // Pfam // IPR003115 // ParB/Sulfiredoxin	1	main	0.815779	1.76025	8.39099	8.71592	0.000165232	0.276852	0.443189
17072723	17072723	chr8	+	129011377	129011540	5	ENST00000384382 // RNU1-106P // RNA, U1 small nuclear 106, pseudogene // --- // ---	ENST00000384382 // ENSEMBL // ncrna:known chromosome:GRCh38:8:127999131:127999294:1 gene:ENSG00000207110 gene_biotype:snRNA transcript_biotype:snRNA // chr8 // 100 // 100 // 5 // 5 // 1 /// NONHSAT129076 // NONCODE // Non-coding transcript identified by NONCODE // chr8 // 100 // 100 // 5 // 5 // 1	NA	NA	NA	NA	NA	NA	NA	3	main	0.803535	1.74537	5.22078	5.89764	0.00126009	0.513108	-0.715924
17119698	17119698	chrU	+	1	164	5	ENST00000384382 // RNU1-106P // RNA, U1 small nuclear 106, pseudogene // --- // ---	ENST00000384382 // ENSEMBL // ncrna:known chromosome:GRCh38:8:127999131:127999294:1 gene:ENSG00000207110 gene_biotype:snRNA transcript_biotype:snRNA // chrU // 100 // 100 // 5 // 5 // 1 /// NONHSAT129076 // NONCODE // Non-coding transcript identified by NONCODE // chrU // 100 // 100 // 5 // 5 // 1	NA	NA	NA	NA	NA	NA	NA	3	rescue	0.803535	1.74537	5.22078	5.89764	0.00126009	0.513108	-0.715924
16651605	16651605	NA	NA	NA	NA	4	NA	--- // --- // neg_control // --- // --- // --- // --- // --- // ---	NA	NA	NA	NA	NA	NA	NA	NA	normgene->intron	0.791257	1.73058	2.64963	7.30859	0.000419974	0.358396	-0.039565
16655133	16655133	NA	NA	NA	NA	4	NA	--- // --- // neg_control // --- // --- // --- // --- // --- // ---	NA	NA	NA	NA	NA	NA	NA	NA	normgene->intron	0.786023	1.72432	2.94426	9.23731	0.000120886	0.223502	0.586162
16825535	16825535	chr16	-	29624424	29625038	9	NR_002593 // SLC7A5P1 // solute carrier family 7 (amino acid transporter light chain, L system), member 5 pseudogene 1 // 16p11.2 // 81893 /// ENST00000568957 // SLC7A5P1 // solute carrier family 7 (amino acid transporter light chain, L system), member 5 pseudogene 1 // --- // --- /// OTTHUMT00000433672 // SLC7A5P1 // solute carrier family 7 (amino acid transporter light chain, L system), member …	NR_002593 // RefSeq // Homo sapiens solute carrier family 7 (amino acid transporter light chain, L system), member 5 pseudogene 1 (SLC7A5P1), non-coding RNA. // chr16 // 100 // 100 // 9 // 9 // 1 /// ENST00000568957 // ENSEMBL // havana:known chromosome:GRCh38:16:29613104:29613640:-1 gene:ENSG00000260727 gene_biotype:unprocessed_pseudogene transcript_biotype:unprocessed_pseudogene // chr16 // 89 …	AB055226 // Q8MH63	NR_002593 // Hs.677169 // blood| brain| embryonic tissue| skin| leukemia| normal| skin tumor|embryoid body| fetus| adult /// uc002dtl.1 // Hs.677169 // blood| brain| embryonic tissue| skin| leukemia| normal| skin tumor|embryoid body| fetus| adult	AB055226 // GO:0003333 // amino acid transmembrane transport // inferred from electronic annotation	AB055226 // GO:0016020 // membrane // inferred from electronic annotation /// AB055226 // GO:0016021 // integral component of membrane // inferred from electronic annotation	AB055226 // GO:0015171 // amino acid transmembrane transporter activity // inferred from electronic annotation	NA	NA	3	main	0.780283	1.71747	10.7651	9.41658	0.000108964	0.210129	0.631627
17063394	17063394	chr7	-	138516126	138666064	33	NM_001164665 // KIAA1549 // KIAA1549 // 7q34 // 57670 /// NM_020910 // KIAA1549 // KIAA1549 // 7q34 // 57670 /// ENST00000422774 // KIAA1549 // KIAA1549 // 7q34 // 57670 /// ENST00000440172 // KIAA1549 // KIAA1549 // 7q34 // 57670 /// OTTHUMT00000347938 // KIAA1549 // novel protein // --- // --- /// OTTHUMT00000348092 // KIAA1549 // novel protein // --- // --- /// uc011kqj.2 // KIAA1549 // KIAA15…	NM_001164665 // RefSeq // Homo sapiens KIAA1549 (KIAA1549), transcript variant 2, mRNA. // chr7 // 94 // 94 // 31 // 33 // 1 /// NM_020910 // RefSeq // Homo sapiens KIAA1549 (KIAA1549), transcript variant 1, mRNA. // chr7 // 91 // 91 // 30 // 33 // 1 /// ENST00000422774 // ENSEMBL // ensembl_havana_transcript:known chromosome:GRCh38:7:138837525:138981318:-1 gene:ENSG00000122778 gene_biotype:prote…	NM_001164665 // P15056 /// NM_001164665 // Q9HCM3 /// NM_001164665 // Q6FII2 /// NM_020910 // P15056 /// NM_020910 // Q9HCM3 /// NM_020910 // Q6FII2 /// ENST00000422774 // Q9HCM3 /// ENST00000422774 // P15056 /// ENST00000422774 // J3QSR7 /// ENST00000422774 // Q6FII2 /// ENST00000440172 // Q9HCM3 /// ENST00000440172 // P15056 /// ENST00000440172 // J3QSR7 /// ENST00000440172 // Q6FII2 /// uc011k…	NM_001164665 // Hs.605380 // adrenal gland| bone| brain| cervix| embryonic tissue| eye| intestine| kidney| lung| mammary gland| muscle| pancreas| placenta| prostate| skin| testis| thymus| breast (mammary gland) tumor| cervical tumor| chondrosarcoma| colorectal tumor| gastrointestinal tumor| germ cell tumor| glioma| kidney tumor| lung tumor| normal| pancreatic tumor| primitive neuroectodermal tumo…	NM_001164665 // GO:0000165 // MAPK cascade // inferred from electronic annotation /// NM_001164665 // GO:0000186 // activation of MAPKK activity // inferred from electronic annotation /// NM_001164665 // GO:0000186 // activation of MAPKK activity // traceable author statement /// NM_001164665 // GO:0006468 // protein phosphorylation // inferred from direct assay /// NM_001164665 // GO:0006468 // …	NM_001164665 // GO:0016021 // integral component of membrane // inferred from electronic annotation /// NM_001164665 // GO:0005634 // nucleus // inferred from electronic annotation /// NM_001164665 // GO:0005737 // cytoplasm // inferred from electronic annotation /// NM_001164665 // GO:0005829 // cytosol // traceable author statement /// NM_001164665 // GO:0005886 // plasma membrane // inferred f…	NM_001164665 // GO:0000166 // nucleotide binding // inferred from electronic annotation /// NM_001164665 // GO:0004672 // protein kinase activity // inferred from direct assay /// NM_001164665 // GO:0004672 // protein kinase activity // inferred from electronic annotation /// NM_001164665 // GO:0004672 // protein kinase activity // traceable author statement /// NM_001164665 // GO:0004674 // prot…	NM_001164665 // GenMAPP // MAPK_Cascade /// NM_020910 // GenMAPP // MAPK_Cascade /// ENST00000422774 // GenMAPP // MAPK_Cascade /// ENST00000440172 // GenMAPP // MAPK_Cascade /// uc011kqj.2 // GenMAPP // MAPK_Cascade /// uc011kql.2 // GenMAPP // MAPK_Cascade /// AM989471 // GenMAPP // MAPK_Cascade /// uc011kqi.2 // GenMAPP // MAPK_Cascade /// uc011kqk.2 // GenMAPP // MAPK_Cascade /// AM989477 // …	NA	1	main	0.778175	1.71496	7.54975	8.24088	0.000222899	0.331977	0.29746297804943p
17020174	17020174	chr6	-	53362139	53481969	33	NM_001197115 // GCLC // glutamate-cysteine ligase, catalytic subunit // 6p12 // 2729 /// NM_001498 // GCLC // glutamate-cysteine ligase, catalytic subunit // 6p12 // 2729 /// ENST00000229416 // GCLC // glutamate-cysteine ligase, catalytic subunit // 6p12 // 2729 /// ENST00000509541 // GCLC // glutamate-cysteine ligase, catalytic subunit // 6p12 // 2729 /// AB262176 // GCLC // glutamate-cysteine l…	NM_001197115 // RefSeq // Homo sapiens glutamate-cysteine ligase, catalytic subunit (GCLC), transcript variant 2, mRNA. // chr6 // 39 // 39 // 13 // 33 // 1 /// NM_001498 // RefSeq // Homo sapiens glutamate-cysteine ligase, catalytic subunit (GCLC), transcript variant 1, mRNA. // chr6 // 45 // 45 // 15 // 33 // 1 /// ENST00000229416 // ENSEMBL // ensembl_havana_transcript:known chromosome:GRCh38:…	NM_001197115 // P48506 /// NM_001197115 // B4E2I4 /// NM_001197115 // D6R959 /// NM_001197115 // D6REX4 /// NM_001197115 // D6RGF8 /// NM_001197115 // D6RIT4 /// NM_001197115 // E1CEI4 /// NM_001197115 // H0Y9I7 /// NM_001197115 // H0YAB6 /// NM_001197115 // Q14TF0 /// NM_001498 // P48506 /// NM_001498 // B4E2I4 /// NM_001498 // D6R959 /// NM_001498 // D6REX4 /// NM_001498 // D6RGF8 /// NM_001498…	NM_001197115 // Hs.654465 // adrenal gland| ascites| bladder| blood| bone| bone marrow| brain| connective tissue| ear| embryonic tissue| esophagus| intestine| kidney| larynx| liver| lung| lymph| lymph node| mammary gland| mouth| muscle| nerve| ovary| pancreas| parathyroid| placenta| prostate| skin| spleen| stomach| testis| thymus| thyroid| trachea| uterus|adrenal tumor| bladder carcinoma| chondro…	NM_001197115 // GO:0000096 // sulfur amino acid metabolic process // traceable author statement /// NM_001197115 // GO:0006534 // cysteine metabolic process // inferred from direct assay /// NM_001197115 // GO:0006536 // glutamate metabolic process // inferred from direct assay /// NM_001197115 // GO:0006750 // glutathione biosynthetic process // inferred from direct assay /// NM_001197115 // GO:…	NM_001197115 // GO:0005737 // cytoplasm // not recorded /// NM_001197115 // GO:0005829 // cytosol // traceable author statement /// NM_001197115 // GO:0017109 // glutamate-cysteine ligase complex // inferred from electronic annotation /// NM_001197115 // GO:0005737 // cytoplasm // --- /// NM_001197115 // GO:0005829 // cytosol // inferred from electronic annotation /// NM_001498 // GO:0005737 // c…	NM_001197115 // GO:0000287 // magnesium ion binding // inferred from direct assay /// NM_001197115 // GO:0004357 // glutamate-cysteine ligase activity // inferred from direct assay /// NM_001197115 // GO:0004357 // glutamate-cysteine ligase activity // inferred from mutant phenotype /// NM_001197115 // GO:0005524 // ATP binding // inferred from electronic annotation /// NM_001197115 // GO:0016595…	NA	ENST00000229416 // Pfam // IPR004308 // Glutamate-cysteine ligase catalytic subunit /// OTTHUMT00000359710 // Pfam // IPR004308 // Glutamate-cysteine ligase catalytic subunit	1	main	0.771839	1.70745	7.00687	6.97039	0.000537461	0.417639	-0.181358
16756163	16756163	chr12	+	104609557	104744062	28	NM_001093771 // TXNRD1 // thioredoxin reductase 1 // 12q23-q24.1 // 7296 /// NM_001261445 // TXNRD1 // thioredoxin reductase 1 // 12q23-q24.1 // 7296 /// NM_001261446 // TXNRD1 // thioredoxin reductase 1 // 12q23-q24.1 // 7296 /// NM_003330 // TXNRD1 // thioredoxin reductase 1 // 12q23-q24.1 // 7296 /// NM_182729 // TXNRD1 // thioredoxin reductase 1 // 12q23-q24.1 // 7296 /// NM_182742 // TXNRD1 …	NM_001093771 // RefSeq // Homo sapiens thioredoxin reductase 1 (TXNRD1), transcript variant 5, mRNA. // chr12 // 100 // 50 // 14 // 14 // 0 /// NM_001261445 // RefSeq // Homo sapiens thioredoxin reductase 1 (TXNRD1), transcript variant 6, mRNA. // chr12 // 100 // 57 // 16 // 16 // 0 /// NM_001261446 // RefSeq // Homo sapiens thioredoxin reductase 1 (TXNRD1), transcript variant 7, mRNA. // chr12 /…	NM_001093771 // Q16881 /// NM_001093771 // B2R5P6 /// NM_001093771 // B7Z2S5 /// NM_001093771 // E2QRB9 /// NM_001093771 // E7ESI6 /// NM_001093771 // E7EW10 /// NM_001093771 // E9PIR7 /// NM_001093771 // E9PIZ5 /// NM_001093771 // E9PJU2 /// NM_001093771 // E9PKD3 /// NM_001093771 // E9PKI4 /// NM_001093771 // E9PLT3 /// NM_001093771 // E9PNQ6 /// NM_001093771 // E9PQI3 /// NM_001093771 // E9PRI…	NM_001093771 // Hs.654922 // adipose tissue| adrenal gland| ascites| bladder| blood| bone| bone marrow| brain| cervix| connective tissue| ear| embryonic tissue| esophagus| eye| heart| intestine| kidney| larynx| liver| lung| lymph| lymph node| mammary gland| mouth| muscle| nerve| ovary| pancreas| pharynx| pituitary gland| placenta| prostate| salivary gland| skin| spleen| stomach| testis| thymus| t…	NM_001093771 // GO:0001707 // mesoderm formation // inferred from electronic annotation /// NM_001093771 // GO:0007165 // signal transduction // non-traceable author statement /// NM_001093771 // GO:0008283 // cell proliferation // inferred from electronic annotation /// NM_001093771 // GO:0015949 // nucleobase-containing small molecule interconversion // traceable author statement /// NM_0010937…	NM_001093771 // GO:0005634 // nucleus // inferred from direct assay /// NM_001093771 // GO:0005730 // nucleolus // inferred from direct assay /// NM_001093771 // GO:0005739 // mitochondrion // inferred from electronic annotation /// NM_001093771 // GO:0005829 // cytosol // traceable author statement /// NM_001093771 // GO:0005634 // nucleus // inferred from electronic annotation /// NM_001093771 …	NM_001093771 // GO:0004791 // thioredoxin-disulfide reductase activity // not recorded /// NM_001093771 // GO:0005515 // protein binding // inferred from physical interaction /// NM_001093771 // GO:0009055 // electron carrier activity // inferred from electronic annotation /// NM_001093771 // GO:0015035 // protein disulfide oxidoreductase activity // inferred from electronic annotation /// NM_001…	NM_003330 // HumanCyc // THIOREDOX-PWY /// AF077367 // HumanCyc // THIOREDOX-PWY /// AF208018 // HumanCyc // THIOREDOX-PWY /// BC018122 // HumanCyc // THIOREDOX-PWY /// D88687 // HumanCyc // THIOREDOX-PWY	ENST00000354940 // Pfam // IPR001327 // Pyridine nucleotide-disulphide oxidoreductase, NAD-binding domain /// ENST00000354940 // Pfam // IPR003953 // FAD binding domain /// ENST00000354940 // Pfam // IPR004099 // Pyridine nucleotide-disulphide oxidoreductase, dimerisation domain /// ENST00000354940 // Pfam // IPR004792 // Conserved hypothetical protein CHP00275, flavoprotein HI0933-like /// ENST0…	1	main	0.77084	1.70626	8.06079	9.80715	8.74273e-05	0.195316	0.72473
16990120	16990120	NA	NA	NA	NA	1	NA	--- // --- // pos_control // --- // --- // --- // --- // --- // ---	NA	NA	NA	NA	NA	NA	NA	NA	normgene->exon	0.770758	1.70617	7.22461	6.41206	0.000825746	0.48725	-0.442201
16745563	16745563	chr11	-	122943020	123066007	22	NM_024769 // CLMP // CXADR-like membrane protein // 11q24.1 // 79827 /// ENST00000448775 // CLMP // CXADR-like membrane protein // 11q24.1 // 79827 /// ENST00000527977 // CLMP // CXADR-like membrane protein // 11q24.1 // 79827 /// ENST00000529128 // CLMP // CXADR-like membrane protein // 11q24.1 // 79827 /// AK304843 // CLMP // CXADR-like membrane protein // 11q24.1 // 79827 /// AY326422 // CLMP …	NM_024769 // RefSeq // Homo sapiens CXADR-like membrane protein (CLMP), mRNA. // chr11 // 91 // 100 // 20 // 22 // 0 /// ENST00000448775 // ENSEMBL // ensembl_havana_transcript:known chromosome:GRCh38:11:123069865:123195281:-1 gene:ENSG00000166250 gene_biotype:protein_coding transcript_biotype:protein_coding // chr11 // 100 // 100 // 22 // 22 // 0 /// ENST00000527977 // ENSEMBL // havana:known ch…	NM_024769 // Q9H6B4 /// NM_024769 // B4E3S3 /// ENST00000448775 // Q9H6B4 /// ENST00000448775 // B4E3S3 /// ENST00000527977 // Q9H6B4 /// ENST00000527977 // B4E3S3 /// ENST00000529128 // Q9H6B4 /// ENST00000529128 // B4E3S3 /// AK304843 // B4E3S3 /// AK304843 // Q9H6B4 /// AY326422 // Q9H6B4 /// AY326422 // B4E3S3 /// AY358340 // Q9H6B4 /// AY358340 // B4E3S3 /// BC009371 // Q9H6B4 /// BC009371 /…	NM_024769 // Hs.591949 // adipose tissue| bone| brain| cervix| connective tissue| esophagus| eye| intestine| kidney| liver| lung| mammary gland| muscle| pharynx| placenta| prostate| skin| testis| thyroid| uterus| vascular| breast (mammary gland) tumor| cervical tumor| chondrosarcoma| colorectal tumor| esophageal tumor| germ cell tumor| head and neck tumor| kidney tumor| liver tumor| non-neoplasia…	NM_024769 // GO:0048565 // digestive tract development // inferred from mutant phenotype /// ENST00000448775 // GO:0048565 // digestive tract development // inferred from mutant phenotype /// ENST00000527977 // GO:0048565 // digestive tract development // inferred from mutant phenotype /// ENST00000529128 // GO:0048565 // digestive tract development // inferred from mutant phenotype /// AK304843 …	NM_024769 // GO:0005881 // cytoplasmic microtubule // inferred from direct assay /// NM_024769 // GO:0005886 // plasma membrane // inferred from electronic annotation /// NM_024769 // GO:0005923 // tight junction // inferred from direct assay /// NM_024769 // GO:0016021 // integral component of membrane // inferred from electronic annotation /// NM_024769 // GO:0070062 // extracellular vesicular …	ENST00000448775 // GO:0005515 // protein binding // inferred from electronic annotation	NA	ENST00000448775 // Pfam // IPR013098 // Immunoglobulin I-set /// ENST00000448775 // Pfam // IPR013106 // Immunoglobulin V-set domain /// ENST00000448775 // Pfam // IPR013270 // CD47 immunoglobulin-like /// OTTHUMT00000387542 // Pfam // IPR013098 // Immunoglobulin I-set /// OTTHUMT00000387542 // Pfam // IPR013106 // Immunoglobulin V-set domain /// OTTHUMT00000387542 // Pfam // IPR013270 // CD47 im…	1	main	0.767938	1.70283	5.56988	6.84989	0.000588236	0.432047	-0.234722
16654753	16654753	NA	NA	NA	NA	4	NA	--- // --- // neg_control // --- // --- // --- // --- // --- // ---	NA	NA	NA	NA	NA	NA	NA	NA	normgene->intron	0.767057	1.70179	3.42566	4.54581	0.00442682	0.704733	-1.62211
16652051	16652051	NA	NA	NA	NA	3	NA	--- // --- // neg_control // --- // --- // --- // --- // --- // ---	NA	NA	NA	NA	NA	NA	NA	NA	normgene->intron	0.765496	1.69995	2.68751	4.86821	0.00321173	0.629202	-1.37842
16652715	16652715	NA	NA	NA	NA	3	NA	--- // --- // neg_control // --- // --- // --- // --- // --- // ---	NA	NA	NA	NA	NA	NA	NA	NA	normgene->intron	0.765496	1.69995	2.68751	4.86821	0.00321173	0.629202	-1.37842
17081447	17081447	chr8	-	134467091	134584183	34	NM_003033 // ST3GAL1 // ST3 beta-galactoside alpha-2,3-sialyltransferase 1 // 8q24.22 // 6482 /// NM_173344 // ST3GAL1 // ST3 beta-galactoside alpha-2,3-sialyltransferase 1 // 8q24.22 // 6482 /// XM_005251024 // ST3GAL1 // ST3 beta-galactoside alpha-2,3-sialyltransferase 1 // 8q24.22 // 6482 /// ENST00000399640 // ST3GAL1 // ST3 beta-galactoside alpha-2,3-sialyltransferase 1 // 8q24.22 // 6482 //…	NM_003033 // RefSeq // Homo sapiens ST3 beta-galactoside alpha-2,3-sialyltransferase 1 (ST3GAL1), transcript variant 1, mRNA. // chr8 // 62 // 62 // 21 // 34 // 1 /// NM_173344 // RefSeq // Homo sapiens ST3 beta-galactoside alpha-2,3-sialyltransferase 1 (ST3GAL1), transcript variant 2, mRNA. // chr8 // 56 // 56 // 19 // 34 // 1 /// XM_005251024 // RefSeq // PREDICTED: Homo sapiens ST3 beta-galact…	NM_003033 // Q11201 /// NM_003033 // E5RG72 /// NM_003033 // E5RGI3 /// NM_003033 // E5RGL4 /// NM_003033 // E5RH34 /// NM_003033 // E5RHV6 /// NM_173344 // Q11201 /// NM_173344 // E5RG72 /// NM_173344 // E5RGI3 /// NM_173344 // E5RGL4 /// NM_173344 // E5RH34 /// NM_173344 // E5RHV6 /// XM_005251024 // Q11201 /// XM_005251024 // E5RG72 /// XM_005251024 // E5RGI3 /// XM_005251024 // E5RGL4 /// XM_…	NM_003033 // Hs.374257 // adrenal gland| blood| bone| brain| cervix| connective tissue| embryonic tissue| eye| heart| intestine| kidney| larynx| liver| lung| lymph| lymph node| mammary gland| mouth| muscle| ovary| pancreas| parathyroid| pharynx| placenta| prostate| salivary gland| skin| spleen| stomach| testis| thymus| thyroid| tonsil| trachea| uterus| vascular|adrenal tumor| breast (mammary glan…	NM_003033 // GO:0005975 // carbohydrate metabolic process // traceable author statement /// NM_003033 // GO:0006054 // N-acetylneuraminate metabolic process // inferred from sequence or structural similarity /// NM_003033 // GO:0006464 // cellular protein modification process // traceable author statement /// NM_003033 // GO:0006468 // protein phosphorylation // inferred from electronic annotatio…	NM_003033 // GO:0000139 // Golgi membrane // traceable author statement /// NM_003033 // GO:0030173 // integral component of Golgi membrane // inferred from electronic annotation /// NM_003033 // GO:0032580 // Golgi cisterna membrane // inferred from electronic annotation /// NM_003033 // GO:0070062 // extracellular vesicular exosome // inferred from direct assay /// NM_003033 // GO:0005576 // ex…	NM_003033 // GO:0003836 // beta-galactoside (CMP) alpha-2,3-sialyltransferase activity // inferred from sequence or structural similarity /// NM_003033 // GO:0003836 // beta-galactoside (CMP) alpha-2,3-sialyltransferase activity // inferred from electronic annotation /// NM_003033 // GO:0003836 // beta-galactoside (CMP) alpha-2,3-sialyltransferase activity // traceable author statement /// NM_003…	NM_003033 // MetaCyc // PWY-7433 /// NM_173344 // MetaCyc // PWY-7433 /// L29555 // MetaCyc // PWY-7433 /// AF059321 // MetaCyc // PWY-7433 /// BC018357 // MetaCyc // PWY-7433 /// L13972 // MetaCyc // PWY-7433	ENST00000399640 // Pfam // IPR001675 // Glycosyl transferase, family 29 /// ENST00000521180 // Pfam // IPR001675 // Glycosyl transferase, family 29 /// OTTHUMT00000379132 // Pfam // IPR001675 // Glycosyl transferase, family 29 /// ENST00000522652 // Pfam // IPR001675 // Glycosyl transferase, family 29 /// OTTHUMT00000379133 // Pfam // IPR001675 // Glycosyl transferase, family 29	1	main	0.759514	1.69292	8.61872	8.40693	0.000200417	0.316052	0.350205
16656581	16656581	NA	NA	NA	NA	4	NA	--- // --- // neg_control // --- // --- // --- // --- // --- // ---	NA	NA	NA	NA	NA	NA	NA	NA	normgene->intron	0.751398	1.68342	4.344	5.78011	0.00139331	0.513108	-0.783427
16682225	16682225	chr1	-	16888818	16940083	8	NM_017940 // NBPF1 // neuroblastoma breakpoint family, member 1 // 1p36.13 // 55672 /// ENST00000430580 // NBPF1 // neuroblastoma breakpoint family, member 1 // 1p36.13 // 55672 /// ENST00000430580 // NBPF11 // neuroblastoma breakpoint family, member 11 // 1q21.1 // 200030 /// ENST00000430580 // NBPF15 // neuroblastoma breakpoint family, member 15 // 1q21.2 // 284565 /// ENST00000432949 // NBPF1 …	NM_017940 // RefSeq // Homo sapiens neuroblastoma breakpoint family, member 1 (NBPF1), mRNA. // chr1 // 100 // 63 // 5 // 5 // 0 /// ENST00000430580 // ENSEMBL // havana:known chromosome:GRCh38:1:16562319:16613487:-1 gene:ENSG00000219481 gene_biotype:protein_coding transcript_biotype:protein_coding // chr1 // 100 // 63 // 5 // 5 // 0 /// ENST00000432949 // ENSEMBL // ensembl:known chromosome:GRCh…	NM_017940 // Q3BBV0 /// NM_017940 // Q3BBV2 /// NM_017940 // Q3BBW0 /// NM_017940 // Q6P3W6 /// NM_017940 // Q86T75 /// NM_017940 // Q5TAG4 /// NM_017940 // Q5TI25 /// NM_017940 // Q3BBV1 /// NM_017940 // A6NDV3 /// NM_017940 // B4DG53 /// NM_017940 // B4DUQ6 /// NM_017940 // B7Z3A0 /// NM_017940 // F6SAB8 /// NM_017940 // F6WBJ6 /// NM_017940 // Q3BBV3 /// NM_017940 // Q3BBV4 /// NM_017940 // Q3…	NM_017940 // Hs.467587 // adrenal gland| bladder| blood| brain| cervix| ear| embryonic tissue| heart| intestine| kidney| liver| lung| lymph node| mammary gland| muscle| ovary| pancreas| placenta| prostate| skin| testis| trachea| umbilical cord| uterus| vascular| breast (mammary gland) tumor| cervical tumor| colorectal tumor| germ cell tumor| glioma| kidney tumor| liver tumor| lung tumor| normal| …	NA	NM_017940 // GO:0005737 // cytoplasm // inferred from electronic annotation /// ENST00000430580 // GO:0005737 // cytoplasm // inferred from electronic annotation /// ENST00000432949 // GO:0005737 // cytoplasm // inferred from electronic annotation /// AY894575 // GO:0005737 // cytoplasm // inferred from electronic annotation	NM_017940 // GO:0044822 // poly(A) RNA binding // inferred from direct assay /// ENST00000430580 // GO:0044822 // poly(A) RNA binding // inferred from direct assay /// ENST00000432949 // GO:0044822 // poly(A) RNA binding // inferred from direct assay /// AY894575 // GO:0044822 // poly(A) RNA binding // inferred from direct assay	NA	ENST00000430580 // Pfam // IPR010630 // Neuroblastoma breakpoint family (NBPF) domain /// ENST00000432949 // Pfam // IPR010630 // Neuroblastoma breakpoint family (NBPF) domain /// OTTHUMT00000106436 // Pfam // IPR010630 // Neuroblastoma breakpoint family (NBPF) domain	1	main	0.743065	1.67373	9.38612	6.58661	0.000719761	0.464957	-0.356844
16771855	16771855	chr12	-	123468027	123634562	27	NM_020845 // PITPNM2 // phosphatidylinositol transfer protein, membrane-associated 2 // 12q24.31 // 57605 /// ENST00000280562 // PITPNM2 // phosphatidylinositol transfer protein, membrane-associated 2 // 12q24.31 // 57605 /// ENST00000320201 // PITPNM2 // phosphatidylinositol transfer protein, membrane-associated 2 // 12q24.31 // 57605 /// ENST00000451868 // PITPNM2 // phosphatidylinositol transf…	NM_020845 // RefSeq // Homo sapiens phosphatidylinositol transfer protein, membrane-associated 2 (PITPNM2), mRNA. // chr12 // 100 // 67 // 18 // 18 // 0 /// ENST00000280562 // ENSEMBL // havana:known chromosome:GRCh38:12:122983480:123110495:-1 gene:ENSG00000090975 gene_biotype:protein_coding transcript_biotype:protein_coding // chr12 // 100 // 74 // 20 // 20 // 0 /// ENST00000320201 // ENSEMBL //…	NM_020845 // Q9BZ72 /// NM_020845 // A5D8U3 /// NM_020845 // E7EQC3 /// NM_020845 // F5H361 /// NM_020845 // F5H664 /// NM_020845 // Q9UF51 /// NM_020845 // S4R414 /// ENST00000280562 // Q9BZ72 /// ENST00000280562 // F5H664 /// ENST00000280562 // A5D8U3 /// ENST00000280562 // E7EQC3 /// ENST00000280562 // F5H361 /// ENST00000280562 // Q9UF51 /// ENST00000280562 // S4R414 /// ENST00000320201 // Q9…	NM_020845 // Hs.272759 // adrenal gland| ascites| blood| brain| connective tissue| embryonic tissue| eye| heart| kidney| lung| lymph node| mammary gland| muscle| ovary| pancreas| pharynx| placenta| skin| stomach| testis| thymus| thyroid| uterus|adrenal tumor| chondrosarcoma| gastrointestinal tumor| germ cell tumor| glioma| head and neck tumor| kidney tumor| leukemia| lung tumor| non-neoplasia| no…	NM_020845 // GO:0006810 // transport // inferred from electronic annotation /// NM_020845 // GO:0008152 // metabolic process // non-traceable author statement /// ENST00000280562 // GO:0006810 // transport // inferred from electronic annotation /// ENST00000280562 // GO:0008152 // metabolic process // non-traceable author statement /// ENST00000320201 // GO:0006810 // transport // inferred from e…	NM_020845 // GO:0012505 // endomembrane system // inferred from electronic annotation /// NM_020845 // GO:0016021 // integral component of membrane // non-traceable author statement /// NM_020845 // GO:0043231 // intracellular membrane-bounded organelle // inferred from direct assay /// NM_020845 // GO:0005622 // intracellular // inferred from electronic annotation /// NM_020845 // GO:0016020 // …	NM_020845 // GO:0005509 // calcium ion binding // non-traceable author statement /// NM_020845 // GO:0008289 // lipid binding // inferred from electronic annotation /// NM_020845 // GO:0046872 // metal ion binding // inferred from electronic annotation /// ENST00000280562 // GO:0005509 // calcium ion binding // non-traceable author statement /// ENST00000280562 // GO:0008289 // lipid binding // i…	NA	ENST00000280562 // Pfam // IPR001666 // Phosphatidylinositol transfer protein /// ENST00000280562 // Pfam // IPR004177 // DDHD /// ENST00000280562 // Pfam // IPR013209 // LNS2, Lipin/Ned1/Smp2 /// ENST00000320201 // Pfam // IPR001666 // Phosphatidylinositol transfer protein /// ENST00000320201 // Pfam // IPR004177 // DDHD /// ENST00000320201 // Pfam // IPR013209 // LNS2, Lipin/Ned1/Smp2 /// ENST0…	1	main	0.742979	1.67363	4.45609	5.74864	0.00143169	0.513108	-0.801837
16975590	16975590	chr4	-	45724760	45909868	5	NA	NONHSAT096239 // NONCODE // Non-coding transcript identified by NONCODE: Linc // chr4 // 100 // 100 // 5 // 5 // 1 /// TCONS_00007758-XLOC_003943 // Rinn lincRNA // linc-GNPDA2 chr4:-:45724759-45909868 // chr4 // 100 // 100 // 5 // 5 // 1	NA	NA	NA	NA	NA	NA	NA	3	main	0.740514	1.67077	2.72241	4.13472	0.00680869	0.79654	-1.96082
17126106	17126106	chrU	+	1	539	11	NA	NA	NA	NA	NA	NA	NA	NA	NA	3	rescue	0.737135	1.66686	6.85899	9.59617	9.83725e-05	0.210129	0.675417
16656587	16656587	NA	NA	NA	NA	4	NA	--- // --- // neg_control // --- // --- // --- // --- // --- // ---	NA	NA	NA	NA	NA	NA	NA	NA	normgene->intron	0.731826	1.66074	3.41086	4.89792	0.00312036	0.629202	-1.35689
17054730	17054730	chr7	-	4850819	4850920	11	NA	ENST00000384168 // ENSEMBL // ncrna:novel chromosome:GRCh38:7:4811188:4811289:-1 gene:ENSG00000206895 gene_biotype:misc_RNA transcript_biotype:misc_RNA // chr7 // 100 // 100 // 11 // 11 // 1 /// NONHSAT118882 // NONCODE // Non-coding transcript identified by NONCODE // chr7 // 100 // 100 // 11 // 11 // 1	NA	NA	NA	NA	NA	NA	NA	3	main	0.719993	1.64717	3.56073	4.10075	0.00706306	0.79654	-1.99025
17007603	17007603	chr6	+	33665905	33666011	12	NR_037498 // MIR3934 // microRNA 3934 // --- // 100500873 /// ENST00000579806 // MIR3934 // microRNA 3934 // --- // 100500873	NR_037498 // RefSeq // Homo sapiens microRNA 3934 (MIR3934), microRNA. // chr6 // 100 // 100 // 12 // 12 // 1 /// ENST00000579806 // ENSEMBL // ncrna:known chromosome:GRCh38:6:33698128:33698234:1 gene:ENSG00000266509 gene_biotype:miRNA transcript_biotype:miRNA // chr6 // 100 // 100 // 12 // 12 // 1 /// hsa-mir-3934 // miRBase Micro RNA Database // MI0016590 Homo sapiens miR-3934 stem-loop // chr6…	NA	NA	NA	NA	NA	NA	NA	3	main	0.716571	1.64327	4.41715	6.12427	0.00104248	0.513108	-0.591092
16855477	16855477	chr18	-	55212073	55254004	21	NM_000140 // FECH // ferrochelatase // 18q21.3 // 2235 /// NM_001012515 // FECH // ferrochelatase // 18q21.3 // 2235 /// ENST00000262093 // FECH // ferrochelatase // 18q21.3 // 2235 /// ENST00000382873 // FECH // ferrochelatase // 18q21.3 // 2235 /// ENST00000585494 // FECH // ferrochelatase // 18q21.3 // 2235 /// AK292937 // FECH // ferrochelatase // 18q21.3 // 2235 /// AK299643 // FECH // ferro…	NM_000140 // RefSeq // Homo sapiens ferrochelatase (FECH), transcript variant 2, mRNA. // chr18 // 100 // 100 // 21 // 21 // 1 /// NM_001012515 // RefSeq // Homo sapiens ferrochelatase (FECH), transcript variant 1, mRNA. // chr18 // 100 // 100 // 21 // 21 // 1 /// ENST00000262093 // ENSEMBL // havana:known chromosome:GRCh38:18:57548283:57586772:-1 gene:ENSG00000066926 gene_biotype:protein_coding …	NM_000140 // P22830 /// NM_000140 // B4DSA4 /// NM_000140 // K7EJM8 /// NM_000140 // K7EJX5 /// NM_000140 // K7EKP7 /// NM_000140 // K7ELX4 /// NM_000140 // K7EPN2 /// NM_000140 // Q53FU1 /// NM_000140 // Q5TZY0 /// NM_000140 // Q7KZA3 /// NM_001012515 // P22830 /// NM_001012515 // B4DSA4 /// NM_001012515 // K7EJM8 /// NM_001012515 // K7EJX5 /// NM_001012515 // K7EKP7 /// NM_001012515 // K7ELX4 /…	NM_000140 // Hs.365365 // adrenal gland| ascites| bladder| blood| bone| bone marrow| brain| cervix| connective tissue| ear| embryonic tissue| esophagus| eye| heart| intestine| kidney| larynx| liver| lung| lymph node| mammary gland| mouth| muscle| ovary| pancreas| parathyroid| placenta| prostate| skin| spleen| stomach| testis| thymus| thyroid| trachea| umbilical cord| uterus| vascular|adrenal tumo…	NM_000140 // GO:0006091 // generation of precursor metabolites and energy // traceable author statement /// NM_000140 // GO:0006778 // porphyrin-containing compound metabolic process // traceable author statement /// NM_000140 // GO:0006783 // heme biosynthetic process // traceable author statement /// NM_000140 // GO:0008203 // cholesterol metabolic process // inferred from electronic annotation…	NM_000140 // GO:0005743 // mitochondrial inner membrane // inferred from electronic annotation /// NM_000140 // GO:0005759 // mitochondrial matrix // traceable author statement /// NM_000140 // GO:0005739 // mitochondrion // inferred from electronic annotation /// NM_000140 // GO:0016020 // membrane // inferred from electronic annotation /// NM_001012515 // GO:0005743 // mitochondrial inner membr…	NM_000140 // GO:0004325 // ferrochelatase activity // inferred from direct assay /// NM_000140 // GO:0004325 // ferrochelatase activity // traceable author statement /// NM_000140 // GO:0005515 // protein binding // inferred from physical interaction /// NM_000140 // GO:0008198 // ferrous iron binding // traceable author statement /// NM_000140 // GO:0020037 // heme binding // inferred from elect…	NM_000140 // GenMAPP // Heme_Biosynthesis /// NM_000140 // HumanCyc // HEME-BIOSYNTHESIS-II /// NM_001012515 // GenMAPP // Heme_Biosynthesis /// ENST00000262093 // GenMAPP // Heme_Biosynthesis /// ENST00000382873 // GenMAPP // Heme_Biosynthesis /// ENST00000585494 // GenMAPP // Heme_Biosynthesis /// AK292937 // GenMAPP // Heme_Biosynthesis /// AK299643 // GenMAPP // Heme_Biosynthesis /// BC039841…	ENST00000262093 // Pfam // IPR001015 // Ferrochelatase /// ENST00000382873 // Pfam // IPR001015 // Ferrochelatase /// ENST00000585494 // Pfam // IPR001015 // Ferrochelatase /// OTTHUMT00000256098 // Pfam // IPR001015 // Ferrochelatase /// OTTHUMT00000256099 // Pfam // IPR001015 // Ferrochelatase /// OTTHUMT00000449860 // Pfam // IPR001015 // Ferrochelatase /// ENST00000592699 // Pfam // IPR001015…	1	main	0.711913	1.63797	7.4297	8.11834	0.000241381	0.33722	0.257228
17075448	17075448	chr8	-	22993101	23021543	15	NM_003840 // TNFRSF10D // tumor necrosis factor receptor superfamily, member 10d, decoy with truncated death domain // 8p21 // 8793 /// ENST00000312584 // TNFRSF10D // tumor necrosis factor receptor superfamily, member 10d, decoy with truncated death domain // 8p21 // 8793 /// AF021232 // TNFRSF10D // tumor necrosis factor receptor superfamily, member 10d, decoy with truncated death domain // 8p2…	NM_003840 // RefSeq // Homo sapiens tumor necrosis factor receptor superfamily, member 10d, decoy with truncated death domain (TNFRSF10D), mRNA. // chr8 // 100 // 100 // 15 // 15 // 1 /// ENST00000312584 // ENSEMBL // ensembl_havana_transcript:known chromosome:GRCh38:8:23135588:23164030:-1 gene:ENSG00000173530 gene_biotype:protein_coding transcript_biotype:protein_coding // chr8 // 100 // 100 // …	NM_003840 // Q9UBN6 /// ENST00000312584 // Q9UBN6 /// AF021232 // Q9UBN6 /// AF029761 // Q9UBN6 /// AY358285 // Q9UBN6 /// BC052270 // Q9UBN6 /// AF021233 // Q9UBN6 /// AF023849 // Q9UBN6	NM_003840 // Hs.213467 // brain| connective tissue| embryonic tissue| eye| intestine| kidney| larynx| liver| lung| lymph node| mammary gland| mouth| muscle| pancreas| pharynx| placenta| prostate| skin| stomach| testis| thyroid| uterus| vascular| chondrosarcoma| colorectal tumor| gastrointestinal tumor| germ cell tumor| head and neck tumor| liver tumor| non-neoplasia| normal| ovarian tumor| pancre…	NM_003840 // GO:0006915 // apoptotic process // inferred from electronic annotation /// NM_003840 // GO:0007165 // signal transduction // traceable author statement /// NM_003840 // GO:0043066 // negative regulation of apoptotic process // traceable author statement /// ENST00000312584 // GO:0006915 // apoptotic process // inferred from electronic annotation /// ENST00000312584 // GO:0007165 // s…	NM_003840 // GO:0016021 // integral component of membrane // inferred from electronic annotation /// NM_003840 // GO:0016020 // membrane // inferred from electronic annotation /// ENST00000312584 // GO:0016021 // integral component of membrane // inferred from electronic annotation /// ENST00000312584 // GO:0016020 // membrane // inferred from electronic annotation /// AF021232 // GO:0016021 // i…	NM_003840 // GO:0004888 // transmembrane signaling receptor activity // traceable author statement /// NM_003840 // GO:0045569 // TRAIL binding // inferred from electronic annotation /// ENST00000312584 // GO:0004888 // transmembrane signaling receptor activity // traceable author statement /// ENST00000312584 // GO:0045569 // TRAIL binding // inferred from electronic annotation /// ENST000003125…	NA	ENST00000312584 // Pfam // IPR001368 // TNFR/NGFR cysteine-rich region /// OTTHUMT00000215135 // Pfam // IPR001368 // TNFR/NGFR cysteine-rich region	1	main	0.711127	1.63708	4.33431	5.8491	0.00131324	0.513108	-0.743565
16821414	16821414	chr16	+	83982672	83999937	25	ENST00000343939 // OSGIN1 // oxidative stress induced growth inhibitor 1 // 16q23.3 // 29948 /// ENST00000361711 // OSGIN1 // oxidative stress induced growth inhibitor 1 // 16q23.3 // 29948 /// AY258066 // OSGIN1 // oxidative stress induced growth inhibitor 1 // 16q23.3 // 29948 /// AY258067 // OSGIN1 // oxidative stress induced growth inhibitor 1 // 16q23.3 // 29948 /// OTTHUMT00000269081 // OSG…	ENST00000343939 // ENSEMBL // havana:putative chromosome:GRCh38:16:83949067:83966332:1 gene:ENSG00000140961 gene_biotype:protein_coding transcript_biotype:protein_coding // chr16 // 88 // 88 // 22 // 25 // 1 /// ENST00000361711 // ENSEMBL // havana:known chromosome:GRCh38:16:83949067:83966331:1 gene:ENSG00000140961 gene_biotype:protein_coding transcript_biotype:protein_coding // chr16 // 76 // 76…	ENST00000343939 // Q9UJX0 /// ENST00000343939 // J3KRK7 /// ENST00000343939 // H3BTF9 /// ENST00000343939 // H3BT09 /// ENST00000361711 // Q9UJX0 /// ENST00000361711 // J3KRK7 /// ENST00000361711 // H3BTF9 /// ENST00000361711 // H3BT09 /// AY258066 // Q9UJX0 /// AY258066 // H3BT09 /// AY258066 // H3BTF9 /// AY258066 // J3KRK7 /// AY258067 // Q9UJX0 /// AY258067 // H3BT09 /// AY258067 // H3BTF9 //…	ENST00000343939 // Hs.128055 // adrenal gland| bladder| blood| brain| cervix| embryonic tissue| eye| heart| intestine| kidney| liver| lung| mammary gland| ovary| pancreas| parathyroid| placenta| prostate| salivary gland| skin| spleen| testis| trachea| uterus| breast (mammary gland) tumor| colorectal tumor| germ cell tumor| head and neck tumor| kidney tumor| leukemia| lung tumor| non-neoplasia| no…	ENST00000343939 // GO:0007275 // multicellular organismal development // inferred from electronic annotation /// ENST00000343939 // GO:0030154 // cell differentiation // inferred from electronic annotation /// ENST00000343939 // GO:0030308 // negative regulation of cell growth // inferred from direct assay /// ENST00000343939 // GO:0055114 // oxidation-reduction process // inferred from electroni…	ENST00000343939 // GO:0005575 // cellular_component // no biological data available /// ENST00000361711 // GO:0005575 // cellular_component // no biological data available /// AY258066 // GO:0005575 // cellular_component // no biological data available /// AY258067 // GO:0005575 // cellular_component // no biological data available /// OTTHUMT00000269081 // GO:0005575 // cellular_component // no …	ENST00000343939 // GO:0008083 // growth factor activity // inferred from direct assay /// ENST00000343939 // GO:0016491 // oxidoreductase activity // inferred from electronic annotation /// ENST00000361711 // GO:0008083 // growth factor activity // inferred from direct assay /// ENST00000361711 // GO:0016491 // oxidoreductase activity // inferred from electronic annotation /// AY258066 // GO:0008…	NA	ENST00000343939 // Pfam // IPR023753 // Pyridine nucleotide-disulphide oxidoreductase, FAD/NAD(P)-binding domain /// ENST00000361711 // Pfam // IPR023753 // Pyridine nucleotide-disulphide oxidoreductase, FAD/NAD(P)-binding domain /// OTTHUMT00000269081 // Pfam // IPR023753 // Pyridine nucleotide-disulphide oxidoreductase, FAD/NAD(P)-binding domain /// OTTHUMT00000432616 // Pfam // IPR023753 // Py…	1	main	0.709879	1.63567	6.254	5.70742	0.0014838	0.513108	-0.82616
17108827	17108827	chrX	-	3522384	3631675	9	XM_005274560 // PRKX // protein kinase, X-linked // Xp22.3 // 5613	XM_005274560 // RefSeq // PREDICTED: Homo sapiens protein kinase, X-linked (PRKX), transcript variant X1, mRNA. // chrX // 89 // 89 // 8 // 9 // 1	XM_005274560 // P51817	XM_005274560 // Hs.390788 // ascites| blood| bone| brain| connective tissue| embryonic tissue| esophagus| eye| heart| intestine| kidney| liver| lung| lymph| lymph node| mammary gland| muscle| ovary| pancreas| placenta| prostate| skin| stomach| testis| thymus| thyroid| umbilical cord| uterus| breast (mammary gland) tumor| chondrosarcoma| colorectal tumor| esophageal tumor| gastrointestinal tumor| …	XM_005274560 // GO:0001525 // angiogenesis // inferred from mutant phenotype /// XM_005274560 // GO:0001935 // endothelial cell proliferation // inferred from mutant phenotype /// XM_005274560 // GO:0007155 // cell adhesion // inferred from mutant phenotype /// XM_005274560 // GO:0018105 // peptidyl-serine phosphorylation // inferred from direct assay /// XM_005274560 // GO:0030099 // myeloid cel…	XM_005274560 // GO:0005634 // nucleus // inferred from direct assay /// XM_005274560 // GO:0005737 // cytoplasm // inferred from direct assay /// XM_005274560 // GO:0005634 // nucleus // inferred from electronic annotation /// XM_005274560 // GO:0005737 // cytoplasm // inferred from electronic annotation	XM_005274560 // GO:0004691 // cAMP-dependent protein kinase activity // inferred from direct assay /// XM_005274560 // GO:0005515 // protein binding // inferred from physical interaction /// XM_005274560 // GO:0005524 // ATP binding // inferred from electronic annotation /// XM_005274560 // GO:0000166 // nucleotide binding // inferred from electronic annotation /// XM_005274560 // GO:0004672 // p…	NA	NA	1	main	0.709812	1.63559	7.47394	8.33725	0.000209514	0.320958	0.328317
16655259	16655259	NA	NA	NA	NA	4	NA	--- // --- // neg_control // --- // --- // --- // --- // --- // ---	NA	NA	NA	NA	NA	NA	NA	NA	normgene->intron	0.698708	1.62305	4.07335	5.32494	0.00208715	0.582321	-1.06394
16876431	16876431	chrU	-	544948	545107	8	NA	ENST00000620022 // ENSEMBL // ncrna:novel chromosome:GRCh38:1:146409903:146410062:1 gene:ENSG00000274428 gene_biotype:snRNA transcript_biotype:snRNA // chrU // 100 // 100 // 8 // 8 // 1 /// NONHSAT068478 // NONCODE // Non-coding transcript identified by NONCODE // chrU // 100 // 100 // 8 // 8 // 1	NA	NA	NA	NA	NA	NA	NA	3	main	0.698468	1.62278	3.92917	5.09686	0.00257978	0.607649	-1.21664
16653617	16653617	NA	NA	NA	NA	4	NA	--- // --- // neg_control // --- // --- // --- // --- // --- // ---	NA	NA	NA	NA	NA	NA	NA	NA	normgene->intron	0.697469	1.62166	2.71995	4.92427	0.00304182	0.629202	-1.33792
17126058	17126058	chrU	+	1	533	11	NA	NA	NA	NA	NA	NA	NA	NA	NA	3	rescue	0.692257	1.61581	6.85153	7.76098	0.000306348	0.358396	0.133159
16656225	16656225	NA	NA	NA	NA	4	NA	--- // --- // neg_control // --- // --- // --- // --- // --- // ---	NA	NA	NA	NA	NA	NA	NA	NA	normgene->intron	0.685904	1.60871	4.02777	4.04892	0.0074722	0.79654	-2.03561
16722399	16722399	NA	NA	NA	NA	2	NA	--- // --- // pos_control // --- // --- // --- // --- // --- // ---	NA	NA	NA	NA	NA	NA	NA	NA	normgene->exon	0.685738	1.60852	6.77424	5.59197	0.0016418	0.543386	-0.895612
16813854	16813854	chr15	-	101433929	101459488	22	OTTHUMT00000416700 // RP11-66B24.4 // novel transcript, antisense to LRRK1 and ALDH1A3 // --- // --- /// OTTHUMT00000416701 // RP11-66B24.4 // novel transcript, antisense to LRRK1 and ALDH1A3 // --- // ---	OTTHUMT00000416700 // Havana transcript // cdna:all chromosome:VEGA56:15:100892859:100919283:-1 Gene:OTTHUMG00000172067 // chr15 // 50 // 50 // 11 // 22 // 1 /// OTTHUMT00000416701 // Havana transcript // cdna:all chromosome:VEGA56:15:100913203:100919238:-1 Gene:OTTHUMG00000172067 // chr15 // 45 // 45 // 10 // 22 // 1 /// ENST00000560351 // ENSEMBL // havana:known chromosome:GRCh38:15:100892859:1…	NA	ENST00000560351 // Hs.659224 // adipose tissue| adrenal gland| bladder| brain| connective tissue| heart| intestine| liver| lung| lymph| lymph node| mammary gland| mouth| muscle| placenta| prostate| skin| spleen| stomach| testis| thyroid| trachea| uterus|adrenal tumor| bladder carcinoma| breast (mammary gland) tumor| gastrointestinal tumor| germ cell tumor| glioma| head and neck tumor| liver tumor…	NA	NA	NA	NA	NA	1	main	0.683645	1.60619	4.63165	6.67584	0.000671697	0.451292	-0.314579
16861016	16861016	chr19	+	35861831	35863855	11	ENST00000454971 // GPR42 // G protein-coupled receptor 42 (gene/pseudogene) // --- // --- /// OTTHUMT00000347518 // GPR42 // G protein-coupled receptor 42 (gene/pseudogene) // --- // ---	ENST00000454971 // ENSEMBL // havana:known chromosome:GRCh38:19:35370929:35372962:1 gene:ENSG00000126251 gene_biotype:protein_coding transcript_biotype:protein_coding // chr19 // 100 // 100 // 11 // 11 // 1 /// OTTHUMT00000347518 // Havana transcript // cdna:all chromosome:VEGA56:19:35370929:35372962:1 Gene:OTTHUMG00000157124 // chr19 // 100 // 100 // 11 // 11 // 1	ENST00000454971 // O15529	NA	ENST00000454971 // GO:0007186 // G-protein coupled receptor signaling pathway // traceable author statement /// ENST00000454971 // GO:0007165 // signal transduction // inferred from electronic annotation /// ENST00000454971 // GO:0007186 // G-protein coupled receptor signaling pathway // inferred from direct assay /// OTTHUMT00000347518 // GO:0007165 // signal transduction // inferred from electr…	ENST00000454971 // GO:0016021 // integral component of membrane // inferred from electronic annotation /// ENST00000454971 // GO:0005887 // integral component of plasma membrane // traceable author statement /// ENST00000454971 // GO:0005886 // plasma membrane // inferred from electronic annotation /// ENST00000454971 // GO:0016020 // membrane // inferred from electronic annotation /// OTTHUMT000…	ENST00000454971 // GO:0004930 // G-protein coupled receptor activity // inferred from electronic annotation /// ENST00000454971 // GO:0004871 // signal transducer activity // inferred from electronic annotation /// ENST00000454971 // GO:0004930 // G-protein coupled receptor activity // inferred from direct assay /// OTTHUMT00000347518 // GO:0004871 // signal transducer activity // inferred from e…	NA	ENST00000454971 // Pfam // IPR000276 // G protein-coupled receptor, rhodopsin-like /// OTTHUMT00000347518 // Pfam // IPR000276 // G protein-coupled receptor, rhodopsin-like	1	main	0.680756	1.60298	4.35633	4.55215	0.00439839	0.704733	-1.61714
16650181	16650181	NA	NA	NA	NA	4	NA	--- // --- // neg_control // --- // --- // --- // --- // --- // ---	NA	NA	NA	NA	NA	NA	NA	NA	normgene->intron	0.678152	1.60009	4.18202	4.06668	0.00732911	0.79654	-2.02001
16654217	16654217	NA	NA	NA	NA	4	NA	--- // --- // neg_control // --- // --- // --- // --- // --- // ---	NA	NA	NA	NA	NA	NA	NA	NA	normgene->intron	0.67793	1.59984	3.81668	5.52426	0.00174342	0.551384	-0.937259
16938620	16938620	chr3	+	32023263	32033228	14	NM_001137674 // ZNF860 // zinc finger protein 860 // 3p23 // 344787 /// ENST00000489408 // ZNF860 // zinc finger protein 860 // 3p23 // 344787 /// OTTHUMT00000341958 // ZNF860 // zinc finger protein 860 // --- // --- /// uc011axg.2 // ZNF860 // zinc finger protein 860 // 3p23 // 344787 /// ENST00000360311 // ZNF860 // zinc finger protein 860 // 3p23 // 344787 /// AK294003 // ZNF860 // zinc finger…	NM_001137674 // RefSeq // Homo sapiens zinc finger protein 860 (ZNF860), mRNA. // chr3 // 79 // 79 // 11 // 14 // 1 /// ENST00000489408 // ENSEMBL // havana:known chromosome:GRCh38:3:31981771:31988925:1 gene:ENSG00000197385 gene_biotype:protein_coding transcript_biotype:processed_transcript // chr3 // 79 // 79 // 11 // 14 // 1 /// OTTHUMT00000341958 // Havana transcript // cdna:all chromosome:VEG…	NM_001137674 // A6NHJ4 /// ENST00000489408 // A6NHJ4 /// uc011axg.2 // A6NHJ4 /// ENST00000360311 // A6NHJ4 /// AK294003 // A6NHJ4	NM_001137674 // Hs.585139 // heart| intestine| kidney| liver| lymph node| mouth| pancreas| placenta| testis| colorectal tumor| germ cell tumor| head and neck tumor| normal| fetus| adult /// ENST00000489408 // Hs.585139 // heart| intestine| kidney| liver| lymph node| mouth| pancreas| placenta| testis| colorectal tumor| germ cell tumor| head and neck tumor| normal| fetus| adult /// uc011axg.2 // Hs…	NM_001137674 // GO:0006351 // transcription, DNA-templated // inferred from electronic annotation /// NM_001137674 // GO:0006355 // regulation of transcription, DNA-templated // inferred from electronic annotation /// ENST00000489408 // GO:0006351 // transcription, DNA-templated // inferred from electronic annotation /// ENST00000489408 // GO:0006355 // regulation of transcription, DNA-templated …	NM_001137674 // GO:0005634 // nucleus // inferred from electronic annotation /// NM_001137674 // GO:0005622 // intracellular // inferred from electronic annotation /// ENST00000489408 // GO:0005634 // nucleus // inferred from electronic annotation /// ENST00000489408 // GO:0005622 // intracellular // inferred from electronic annotation /// uc011axg.2 // GO:0005634 // nucleus // inferred from elec…	NM_001137674 // GO:0003677 // DNA binding // inferred from electronic annotation /// NM_001137674 // GO:0046872 // metal ion binding // inferred from electronic annotation /// NM_001137674 // GO:0003676 // nucleic acid binding // inferred from electronic annotation /// ENST00000489408 // GO:0003677 // DNA binding // inferred from electronic annotation /// ENST00000489408 // GO:0046872 // metal io…	NA	ENST00000360311 // Pfam // IPR001909 // Krueppel-associated box /// ENST00000360311 // Pfam // IPR007087 // Zinc finger, C2H2 /// OTTHUMT00000341957 // Pfam // IPR001909 // Krueppel-associated box /// OTTHUMT00000341957 // Pfam // IPR007087 // Zinc finger, C2H2	1	main	0.677734	1.59963	7.62757	4.65114	0.00397998	0.697708	-1.54043
17001091	17001091	chr5	-	142029565	142029647	12	NA	NONHSAT104321 // NONCODE // Non-coding transcript identified by NONCODE // chr5 // 100 // 100 // 12 // 12 // 1	NA	NA	NA	NA	NA	NA	NA	1	main	0.67692	1.59872	3.9609	7.26123	0.000434484	0.358396	-0.0587388
16652555	16652555	NA	NA	NA	NA	4	NA	--- // --- // neg_control // --- // --- // --- // --- // --- // ---	NA	NA	NA	NA	NA	NA	NA	NA	normgene->intron	0.672981	1.59436	2.61544	4.74347	0.00363012	0.660973	-1.47049
16653197	16653197	NA	NA	NA	NA	4	NA	--- // --- // neg_control // --- // --- // --- // --- // --- // ---	NA	NA	NA	NA	NA	NA	NA	NA	normgene->intron	0.672032	1.59332	2.75425	4.04778	0.00748148	0.79654	-2.03661
17081160	17081160	chr8	-	131016774	131016847	8	ENST00000517234 // RNU7-181P // RNA, U7 small nuclear 181 pseudogene // --- // ---	ENST00000517234 // ENSEMBL // ncrna:known chromosome:GRCh38:8:130004528:130004601:-1 gene:ENSG00000253043 gene_biotype:snRNA transcript_biotype:snRNA // chr8 // 100 // 100 // 8 // 8 // 1 /// NONHSAT129143 // NONCODE // Non-coding transcript identified by NONCODE // chr8 // 100 // 100 // 8 // 8 // 1	NA	NA	NA	NA	NA	NA	NA	3	main	0.669324	1.59033	3.49242	7.55551	0.000352847	0.358396	0.0569878
16708192	16708192	chr10	+	101542463	101611949	29	NM_000392 // ABCC2 // ATP-binding cassette, sub-family C (CFTR/MRP), member 2 // 10q24 // 1244 /// XM_006717630 // ABCC2 // ATP-binding cassette, sub-family C (CFTR/MRP), member 2 // 10q24 // 1244 /// XM_006717631 // ABCC2 // ATP-binding cassette, sub-family C (CFTR/MRP), member 2 // 10q24 // 1244 /// ENST00000370434 // ABCC2 // ATP-binding cassette, sub-family C (CFTR/MRP), member 2 // 10q24 // …	NM_000392 // RefSeq // Homo sapiens ATP-binding cassette, sub-family C (CFTR/MRP), member 2 (ABCC2), mRNA. // chr10 // 100 // 93 // 27 // 27 // 0 /// XM_006717630 // RefSeq // PREDICTED: Homo sapiens ATP-binding cassette, sub-family C (CFTR/MRP), member 2 (ABCC2), transcript variant X1, mRNA. // chr10 // 100 // 66 // 19 // 19 // 0 /// XM_006717631 // RefSeq // PREDICTED: Homo sapiens ATP-binding …	NM_000392 // Q92887 /// NM_000392 // Q5TCZ5 /// XM_006717630 // Q92887 /// XM_006717630 // Q5TCZ5 /// XM_006717631 // Q92887 /// XM_006717631 // Q5TCZ5 /// ENST00000370434 // Q5TCZ5 /// ENST00000370434 // Q92887 /// ENST00000370449 // Q92887 /// ENST00000370449 // Q5TCZ5 /// BC136419 // Q92887 /// BC136419 // Q5TCZ5 /// U49248 // Q92887 /// U49248 // Q5TCZ5 /// U63970 // Q92887 /// U63970 // Q5TC…	NM_000392 // Hs.368243 // bone| brain| cervix| connective tissue| intestine| kidney| liver| lung| mammary gland| ovary| placenta| stomach| testis| uterus| breast (mammary gland) tumor| cervical tumor| chondrosarcoma| gastrointestinal tumor| kidney tumor| liver tumor| lung tumor| normal| soft tissue/muscle tissue tumor| uterine tumor| fetus| adult /// XM_006717630 // Hs.368243 // bone| brain| cerv…	NM_000392 // GO:0006200 // ATP catabolic process // inferred from electronic annotation /// NM_000392 // GO:0006810 // transport // traceable author statement /// NM_000392 // GO:0006855 // drug transmembrane transport // inferred from electronic annotation /// NM_000392 // GO:0006979 // response to oxidative stress // inferred from electronic annotation /// NM_000392 // GO:0009408 // response to…	NM_000392 // GO:0005886 // plasma membrane // traceable author statement /// NM_000392 // GO:0005887 // integral component of plasma membrane // inferred from electronic annotation /// NM_000392 // GO:0016324 // apical plasma membrane // inferred from direct assay /// NM_000392 // GO:0046581 // intercellular canaliculus // inferred from electronic annotation /// NM_000392 // GO:0005886 // plasma …	NM_000392 // GO:0005515 // protein binding // inferred from physical interaction /// NM_000392 // GO:0005524 // ATP binding // inferred from electronic annotation /// NM_000392 // GO:0008514 // organic anion transmembrane transporter activity // traceable author statement /// NM_000392 // GO:0019904 // protein domain specific binding // inferred from electronic annotation /// NM_000392 // GO:0042…	NM_000392 // GenMAPP // Irinotecan_pathway_PharmGKB /// XM_006717630 // GenMAPP // Irinotecan_pathway_PharmGKB /// XM_006717631 // GenMAPP // Irinotecan_pathway_PharmGKB /// ENST00000370434 // GenMAPP // Irinotecan_pathway_PharmGKB /// ENST00000370449 // GenMAPP // Irinotecan_pathway_PharmGKB /// BC136419 // GenMAPP // Irinotecan_pathway_PharmGKB /// U49248 // GenMAPP // Irinotecan_pathway_PharmG…	ENST00000370449 // Pfam // IPR001140 // ABC transporter, transmembrane domain /// ENST00000370449 // Pfam // IPR003439 // ABC transporter-like /// OTTHUMT00000049825 // Pfam // IPR001140 // ABC transporter, transmembrane domain /// OTTHUMT00000049825 // Pfam // IPR003439 // ABC transporter-like	1	main	0.66429	1.58479	5.05625	4.84949	0.00327086	0.637722	-1.39206
16651293	16651293	NA	NA	NA	NA	4	NA	--- // --- // neg_control // --- // --- // --- // --- // --- // ---	NA	NA	NA	NA	NA	NA	NA	NA	normgene->intron	0.659199	1.57921	2.63895	5.70903	0.00148173	0.513108	-0.825204
16939498	16939498	NA	NA	NA	NA	2	NA	--- // --- // pos_control // --- // --- // --- // --- // --- // ---	NA	NA	NA	NA	NA	NA	NA	NA	normgene->exon	0.657595	1.57745	7.48709	4.51747	0.00455661	0.718565	-1.64444
17056984	17056984	chr7	-	41724712	41742706	19	NM_002192 // INHBA // inhibin, beta A // 7p15-p13 // 3624 /// ENST00000242208 // INHBA // inhibin, beta A // 7p15-p13 // 3624 /// OTTHUMT00000250793 // INHBA // inhibin, beta A // --- // --- /// uc003thr.3 // INHBA // inhibin, beta A // 7p15-p13 // 3624 /// ENST00000442711 // INHBA // inhibin, beta A // 7p15-p13 // 3624 /// AK290584 // INHBA // inhibin, beta A // 7p15-p13 // 3624 /// BC007858 // …	NM_002192 // RefSeq // Homo sapiens inhibin, beta A (INHBA), mRNA. // chr7 // 63 // 63 // 12 // 19 // 1 /// ENST00000242208 // ENSEMBL // ensembl_havana_transcript:known chromosome:GRCh38:7:41685114:41703108:-1 gene:ENSG00000122641 gene_biotype:protein_coding transcript_biotype:protein_coding // chr7 // 74 // 74 // 14 // 19 // 1 /// OTTHUMT00000250793 // Havana transcript // cdna:all chromosome:V…	NM_002192 // P08476 /// NM_002192 // A4D1W7 /// NM_002192 // Q53H39 /// NM_002192 // Q5HYA2 /// NM_002192 // Q9HBP0 /// ENST00000242208 // P08476 /// ENST00000242208 // A4D1W7 /// ENST00000242208 // Q53H39 /// ENST00000242208 // Q5HYA2 /// ENST00000242208 // Q9HBP0 /// uc003thr.3 // P08476 /// uc003thr.3 // A4D1W7 /// uc003thr.3 // Q53H39 /// uc003thr.3 // Q5HYA2 /// uc003thr.3 // Q9HBP0 /// ENST…	NM_002192 // Hs.583348 // blood| bone| bone marrow| brain| connective tissue| embryonic tissue| esophagus| eye| intestine| kidney| larynx| liver| lung| mammary gland| mouth| muscle| ovary| pancreas| placenta| skin| stomach| uterus| vascular| breast (mammary gland) tumor| chondrosarcoma| colorectal tumor| esophageal tumor| gastrointestinal tumor| head and neck tumor| liver tumor| non-neoplasia| no…	NM_002192 // GO:0000082 // G1/S transition of mitotic cell cycle // inferred from direct assay /// NM_002192 // GO:0001541 // ovarian follicle development // inferred from genetic interaction /// NM_002192 // GO:0001541 // ovarian follicle development // non-traceable author statement /// NM_002192 // GO:0001942 // hair follicle development // inferred from genetic interaction /// NM_002192 // GO…	NM_002192 // GO:0005576 // extracellular region // inferred from direct assay /// NM_002192 // GO:0005576 // extracellular region // traceable author statement /// NM_002192 // GO:0043509 // activin A complex // inferred from direct assay /// NM_002192 // GO:0043512 // inhibin A complex // inferred from direct assay /// NM_002192 // GO:0005576 // extracellular region // inferred from electronic a…	NM_002192 // GO:0005125 // cytokine activity // inferred from direct assay /// NM_002192 // GO:0005179 // hormone activity // traceable author statement /// NM_002192 // GO:0005515 // protein binding // inferred from physical interaction /// NM_002192 // GO:0008083 // growth factor activity // traceable author statement /// NM_002192 // GO:0017046 // peptide hormone binding // inferred from physi…	NM_002192 // GenMAPP // TGF_Beta_Signaling_Pathway /// ENST00000242208 // GenMAPP // TGF_Beta_Signaling_Pathway /// uc003thr.3 // GenMAPP // TGF_Beta_Signaling_Pathway /// ENST00000442711 // GenMAPP // TGF_Beta_Signaling_Pathway /// AK290584 // GenMAPP // TGF_Beta_Signaling_Pathway /// BC007858 // GenMAPP // TGF_Beta_Signaling_Pathway /// M13436 // GenMAPP // TGF_Beta_Signaling_Pathway /// uc003t…	ENST00000242208 // Pfam // IPR001111 // Transforming growth factor-beta, N-terminal /// ENST00000242208 // Pfam // IPR001839 // Transforming growth factor-beta, C-terminal /// OTTHUMT00000250793 // Pfam // IPR001111 // Transforming growth factor-beta, N-terminal /// OTTHUMT00000250793 // Pfam // IPR001839 // Transforming growth factor-beta, C-terminal /// ENST00000442711 // Pfam // IPR001111 // T…	1	main	0.64727	1.5662	5.36384	5.33729	0.00206373	0.579325	-1.05591
16654395	16654395	NA	NA	NA	NA	4	NA	--- // --- // neg_control // --- // --- // --- // --- // --- // ---	NA	NA	NA	NA	NA	NA	NA	NA	normgene->intron	0.646196	1.56504	3.54823	4.82586	0.00334728	0.640968	-1.40937
16960911	16960911	chr3	-	158363611	158390482	26	NM_020169 // LXN // latexin // 3q25.32 // 56925 /// ENST00000264265 // LXN // latexin // 3q25.32 // 56925 /// AF282594 // LXN // latexin // 3q25.32 // 56925 /// AF282626 // LXN // latexin // 3q25.32 // 56925 /// BC008438 // LXN // latexin // 3q25.32 // 56925 /// OTTHUMT00000352284 // LXN // latexin // --- // --- /// uc003fch.3 // LXN // latexin // 3q25.32 // 56925 /// AF087851 // LXN // latexin /…	NM_020169 // RefSeq // Homo sapiens latexin (LXN), mRNA. // chr3 // 85 // 85 // 22 // 26 // 1 /// ENST00000264265 // ENSEMBL // ensembl_havana_transcript:known chromosome:GRCh38:3:158666414:158672693:-1 gene:ENSG00000079257 gene_biotype:protein_coding transcript_biotype:protein_coding // chr3 // 85 // 85 // 22 // 26 // 1 /// AF282594 // GenBank // Homo sapiens MUM (MUM) mRNA, complete cds. // chr…	NM_020169 // Q9BS40 /// NM_020169 // H7C5A4 /// ENST00000264265 // Q9BS40 /// ENST00000264265 // H7C5A4 /// AF282594 // Q9BS40 /// AF282594 // H7C5A4 /// AF282626 // Q9BS40 /// AF282626 // H7C5A4 /// BC008438 // Q9BS40 /// BC008438 // H7C5A4 /// uc003fch.3 // Q9BS40 /// uc003fch.3 // H7C5A4 /// AF087851 // Q9BS40 /// AF087851 // H7C5A4 /// BC005346 // Q9BS40 /// BC005346 // H7C5A4 /// ENST0000048…	NM_020169 // Hs.478067 // adipose tissue| adrenal gland| bladder| blood| bone| bone marrow| brain| connective tissue| eye| intestine| kidney| larynx| liver| lung| lymph node| mammary gland| mouth| nerve| ovary| pancreas| parathyroid| pituitary gland| placenta| prostate| salivary gland| skin| stomach| thymus| umbilical cord| uterus|adrenal tumor| bladder carcinoma| chondrosarcoma| colorectal tumor…	NM_020169 // GO:0006954 // inflammatory response // inferred from electronic annotation /// NM_020169 // GO:0010951 // negative regulation of endopeptidase activity // inferred from electronic annotation /// NM_020169 // GO:0050965 // detection of temperature stimulus involved in sensory perception of pain // inferred from electronic annotation /// NM_020169 // GO:0010466 // negative regulation o…	NM_020169 // GO:0005737 // cytoplasm // inferred from electronic annotation /// NM_020169 // GO:0070062 // extracellular vesicular exosome // inferred from direct assay /// ENST00000264265 // GO:0005737 // cytoplasm // inferred from electronic annotation /// ENST00000264265 // GO:0070062 // extracellular vesicular exosome // inferred from direct assay /// AF282594 // GO:0005737 // cytoplasm // in…	NM_020169 // GO:0008191 // metalloendopeptidase inhibitor activity // inferred from electronic annotation /// NM_020169 // GO:0008201 // heparin binding // inferred from electronic annotation /// NM_020169 // GO:0004857 // enzyme inhibitor activity // inferred from electronic annotation /// NM_020169 // GO:0030414 // peptidase inhibitor activity // inferred from electronic annotation /// ENST0000…	NA	ENST00000264265 // Pfam // IPR009684 // Proteinase inhibitor I47, latexin /// OTTHUMT00000352284 // Pfam // IPR009684 // Proteinase inhibitor I47, latexin /// ENST00000482640 // Pfam // IPR009684 // Proteinase inhibitor I47, latexin /// OTTHUMT00000352285 // Pfam // IPR009684 // Proteinase inhibitor I47, latexin	1	main	0.644069	1.56273	8.7932	7.37016	0.000401943	0.358396	-0.0149572
16818584	16818584	chr16	+	34986199	34986306	10	ENST00000516459 // RNA5SP417 // RNA, 5S ribosomal pseudogene 417 // --- // ---	ENST00000516459 // ENSEMBL // ncrna:known chromosome:GRCh38:16:35751828:35751935:1 gene:ENSG00000252268 gene_biotype:rRNA transcript_biotype:rRNA // chr16 // 100 // 100 // 10 // 10 // 1 /// NONHSAT142236 // NONCODE // Non-coding transcript identified by NONCODE // chr16 // 100 // 100 // 10 // 10 // 1	NA	NA	NA	NA	NA	NA	NA	3	main	0.643865	1.56251	5.98092	5.2231	0.00229243	0.589069	-1.13108
16992530	16992530	chr5	+	172989481	173000202	17	OTTHUMT00000372782 // CTB-33O18.1 // novel transcript // --- // ---	OTTHUMT00000372782 // Havana transcript // cdna:all chromosome:VEGA56:5:173562478:173573199:1 Gene:OTTHUMG00000163338 // chr5 // 100 // 100 // 17 // 17 // 1 /// ENST00000519821 // ENSEMBL // havana:known chromosome:GRCh38:5:173562478:173573199:1 gene:ENSG00000253768 gene_biotype:lincRNA transcript_biotype:lincRNA // chr5 // 100 // 100 // 17 // 17 // 1 /// NONHSAT105191 // NONCODE // Non-coding tr…	NA	NA	NA	NA	NA	NA	NA	1	main	0.64194	1.56043	8.44987	5.79637	0.00137394	0.513108	-0.77397
16771030	16771030	chr12	-	119326239	119326369	8	NA	ENST00000364172 // ENSEMBL // ncrna:novel chromosome:GRCh38:12:118888434:118888564:-1 gene:ENSG00000201042 gene_biotype:snoRNA transcript_biotype:snoRNA // chr12 // 100 // 100 // 8 // 8 // 0 /// NONHSAT031057 // NONCODE // Non-coding transcript identified by NONCODE // chr12 // 100 // 100 // 8 // 8 // 0	NA	NA	NA	NA	NA	NA	NA	3	main	0.641894	1.56038	5.26093	4.75141	0.00360172	0.660973	-1.46455
16883690	16883690	chr2	+	102927962	102968497	38	NM_003856 // IL1RL1 // interleukin 1 receptor-like 1 // 2q12 // 9173 /// NM_016232 // IL1RL1 // interleukin 1 receptor-like 1 // 2q12 // 9173 /// NR_104167 // IL1RL1 // interleukin 1 receptor-like 1 // 2q12 // 9173 /// ENST00000233954 // IL1RL1 // interleukin 1 receptor-like 1 // 2q12 // 9173 /// ENST00000311734 // IL1RL1 // interleukin 1 receptor-like 1 // 2q12 // 9173 /// ENST00000427077 // IL1…	NM_003856 // RefSeq // Homo sapiens interleukin 1 receptor-like 1 (IL1RL1), transcript variant 2, mRNA. // chr2 // 58 // 58 // 22 // 38 // 1 /// NM_016232 // RefSeq // Homo sapiens interleukin 1 receptor-like 1 (IL1RL1), transcript variant 1, mRNA. // chr2 // 68 // 68 // 26 // 38 // 1 /// NR_104167 // RefSeq // Homo sapiens interleukin 1 receptor-like 1 (IL1RL1), transcript variant 4, non-coding …	NM_003856 // Q01638 /// NM_003856 // A8VPW9 /// NM_003856 // A8VPX0 /// NM_003856 // C9JSY6 /// NM_003856 // E9PC41 /// NM_016232 // Q01638 /// NM_016232 // A8VPW9 /// NM_016232 // A8VPX0 /// NM_016232 // C9JSY6 /// NM_016232 // E9PC41 /// NR_104167 // Q01638 /// NR_104167 // A8VPW9 /// NR_104167 // A8VPX0 /// NR_104167 // C9JSY6 /// NR_104167 // E9PC41 /// ENST00000233954 // Q01638 /// ENST00000…	NM_003856 // Hs.66 // adipose tissue| adrenal gland| blood| brain| heart| kidney| liver| lung| nerve| pituitary gland| placenta| stomach| testis| thymus| trachea| uterus| vascular| gastrointestinal tumor| kidney tumor| leukemia| normal| fetus| juvenile| adult /// NM_016232 // Hs.66 // adipose tissue| adrenal gland| blood| brain| heart| kidney| liver| lung| nerve| pituitary gland| placenta| stomac…	NM_003856 // GO:0002826 // negative regulation of T-helper 1 type immune response // inferred from electronic annotation /// NM_003856 // GO:0006955 // immune response // non-traceable author statement /// NM_003856 // GO:0007165 // signal transduction // traceable author statement /// NM_003856 // GO:0032689 // negative regulation of interferon-gamma production // inferred from electronic annota…	NM_003856 // GO:0005576 // extracellular region // inferred from electronic annotation /// NM_003856 // GO:0009897 // external side of plasma membrane // inferred from electronic annotation /// NM_003856 // GO:0016021 // integral component of membrane // inferred from electronic annotation /// NM_003856 // GO:0005886 // plasma membrane // inferred from electronic annotation /// NM_003856 // GO:00…	NM_003856 // GO:0002113 // interleukin-33 binding // inferred from electronic annotation /// NM_003856 // GO:0002114 // interleukin-33 receptor activity // inferred from electronic annotation /// NM_003856 // GO:0004896 // cytokine receptor activity // traceable author statement /// NM_003856 // GO:0004908 // interleukin-1 receptor activity // inferred from electronic annotation /// NM_003856 // …	NA	ENST00000233954 // Pfam // IPR000157 // Toll/interleukin-1 receptor homology (TIR) domain /// ENST00000233954 // Pfam // IPR013098 // Immunoglobulin I-set /// ENST00000311734 // Pfam // IPR013098 // Immunoglobulin I-set /// ENST00000427077 // Pfam // IPR013098 // Immunoglobulin I-set /// OTTHUMT00000253296 // Pfam // IPR000157 // Toll/interleukin-1 receptor homology (TIR) domain /// OTTHUMT000002…	1	main	0.638508	1.55672	4.5788	4.34195	0.00546354	0.762882	-1.78605
16653679	16653679	NA	NA	NA	NA	4	NA	--- // --- // neg_control // --- // --- // --- // --- // --- // ---	NA	NA	NA	NA	NA	NA	NA	NA	normgene->intron	0.635477	1.55345	3.12752	4.10565	0.0070257	0.79654	-1.98599
16879232	16879232	chr2	+	38302791	38408997	22	NR_027252 // CYP1B1-AS1 // CYP1B1 antisense RNA 1 // 2p22.2 // 285154 /// ENST00000413828 // CYP1B1-AS1 // CYP1B1 antisense RNA 1 // 2p22.2 // 285154 /// OTTHUMT00000250420 // CYP1B1-AS1 // chromosome 2 open reading frame 58 // --- // --- /// uc010faj.2 // CYP1B1-AS1 // CYP1B1 antisense RNA 1 // 2p22.2 // 285154 /// ENST00000427168 // CYP1B1-AS1 // CYP1B1 antisense RNA 1 // 2p22.2 // 285154 /// E…	NR_027252 // RefSeq // Homo sapiens CYP1B1 antisense RNA 1 (CYP1B1-AS1), long non-coding RNA. // chr2 // 50 // 50 // 11 // 22 // 1 /// ENST00000413828 // ENSEMBL // havana:known chromosome:GRCh38:2:38131105:38181855:1 gene:ENSG00000232973 gene_biotype:antisense transcript_biotype:antisense // chr2 // 50 // 50 // 11 // 22 // 1 /// OTTHUMT00000250420 // Havana transcript // cdna:all chromosome:VEGA…	NA	NR_027252 // Hs.353894 // blood| brain| eye| kidney| mammary gland| prostate| testis| uterus| kidney tumor| non-neoplasia| normal| adult /// ENST00000413828 // Hs.353894 // blood| brain| eye| kidney| mammary gland| prostate| testis| uterus| kidney tumor| non-neoplasia| normal| adult /// uc010faj.2 // Hs.353894 // blood| brain| eye| kidney| mammary gland| prostate| testis| uterus| kidney tumor| no…	NA	NA	NA	NA	NA	1	main	0.634653	1.55256	4.86867	7.34679	0.000408679	0.358396	-0.0242546
16655659	16655659	NA	NA	NA	NA	4	NA	--- // --- // neg_control // --- // --- // --- // --- // --- // ---	NA	NA	NA	NA	NA	NA	NA	NA	normgene->intron	0.632508	1.55026	3.0147	4.45445	0.00486101	0.746121	-1.69462
16653603	16653603	NA	NA	NA	NA	4	NA	--- // --- // neg_control // --- // --- // --- // --- // --- // ---	NA	NA	NA	NA	NA	NA	NA	NA	normgene->intron	0.632394	1.55014	2.37781	4.63198	0.00405731	0.697708	-1.55514
16947287	16947287	chr3	+	156391024	156424559	21	NM_001184717 // TIPARP // TCDD-inducible poly(ADP-ribose) polymerase // 3q25.31 // 25976 /// NM_001184718 // TIPARP // TCDD-inducible poly(ADP-ribose) polymerase // 3q25.31 // 25976 /// NM_015508 // TIPARP // TCDD-inducible poly(ADP-ribose) polymerase // 3q25.31 // 25976 /// ENST00000295924 // TIPARP // TCDD-inducible poly(ADP-ribose) polymerase // 3q25.31 // 25976 /// ENST00000461166 // TIPARP /…	NM_001184717 // RefSeq // Homo sapiens TCDD-inducible poly(ADP-ribose) polymerase (TIPARP), transcript variant 1, mRNA. // chr3 // 71 // 71 // 15 // 21 // 1 /// NM_001184718 // RefSeq // Homo sapiens TCDD-inducible poly(ADP-ribose) polymerase (TIPARP), transcript variant 3, mRNA. // chr3 // 57 // 57 // 12 // 21 // 1 /// NM_015508 // RefSeq // Homo sapiens TCDD-inducible poly(ADP-ribose) polymeras…	NM_001184717 // Q7Z3E1 /// NM_001184717 // A8K5E6 /// NM_001184717 // C9JXM5 /// NM_001184717 // G5E9W1 /// NM_001184717 // H7C5K7 /// NM_001184717 // Q05BQ2 /// NM_001184718 // Q7Z3E1 /// NM_001184718 // A8K5E6 /// NM_001184718 // C9JXM5 /// NM_001184718 // G5E9W1 /// NM_001184718 // H7C5K7 /// NM_001184718 // Q05BQ2 /// NM_015508 // Q7Z3E1 /// NM_015508 // A8K5E6 /// NM_015508 // C9JXM5 /// NM_…	NM_001184717 // Hs.744050 // bladder| blood| bone| bone marrow| brain| cervix| connective tissue| embryonic tissue| esophagus| eye| intestine| kidney| larynx| liver| lung| lymph node| mammary gland| mouth| ovary| pancreas| parathyroid| placenta| prostate| skin| stomach| testis| thymus| thyroid| trachea| uterus| vascular| breast (mammary gland) tumor| cervical tumor| chondrosarcoma| colorectal tum…	NM_001184717 // GO:0001570 // vasculogenesis // inferred from electronic annotation /// NM_001184717 // GO:0001822 // kidney development // inferred from electronic annotation /// NM_001184717 // GO:0006471 // protein ADP-ribosylation // inferred from electronic annotation /// NM_001184717 // GO:0006807 // nitrogen compound metabolic process // inferred from electronic annotation /// NM_001184717…	NM_001184717 // GO:0005634 // nucleus // inferred from direct assay /// NM_001184718 // GO:0005634 // nucleus // inferred from direct assay /// NM_015508 // GO:0005634 // nucleus // inferred from direct assay /// ENST00000295924 // GO:0005634 // nucleus // inferred from direct assay /// ENST00000461166 // GO:0005634 // nucleus // inferred from direct assay /// ENST00000473702 // GO:0005634 // nuc…	NM_001184717 // GO:0003950 // NAD+ ADP-ribosyltransferase activity // inferred from direct assay /// NM_001184717 // GO:0035326 // enhancer binding // inferred from direct assay /// NM_001184717 // GO:0046872 // metal ion binding // inferred from electronic annotation /// NM_001184717 // GO:0003950 // NAD+ ADP-ribosyltransferase activity // inferred from electronic annotation /// NM_001184717 // …	NA	ENST00000295924 // Pfam // IPR012317 // Poly(ADP-ribose) polymerase, catalytic domain /// ENST00000461166 // Pfam // IPR012317 // Poly(ADP-ribose) polymerase, catalytic domain /// ENST00000481853 // Pfam // IPR012317 // Poly(ADP-ribose) polymerase, catalytic domain /// ENST00000486483 // Pfam // IPR012317 // Poly(ADP-ribose) polymerase, catalytic domain /// ENST00000542783 // Pfam // IPR012317 //…	1	main	0.630924	1.54856	9.3121	6.25412	0.000937449	0.497656	-0.52262219207039u
16651985	16651985	NA	NA	NA	NA	4	NA	--- // --- // neg_control // --- // --- // --- // --- // --- // ---	NA	NA	NA	NA	NA	NA	NA	NA	normgene->intron	0.630629	1.54824	2.47168	5.00434	0.00281662	0.618928	-1.28103
16652649	16652649	NA	NA	NA	NA	4	NA	--- // --- // neg_control // --- // --- // --- // --- // --- // ---	NA	NA	NA	NA	NA	NA	NA	NA	normgene->intron	0.630629	1.54824	2.47168	5.00434	0.00281662	0.618928	-1.28103
16841660	16841660	chr17	-	15526795	15526946	21	OTTHUMT00000363271 // RP11-385D13.1 // novel tripartite motif-containing 16 (TRIM16) and CMT1A duplicated region transcript 1 (CDRT1) protein // --- // ---	OTTHUMT00000363271 // Havana transcript // cdna:all chromosome:VEGA56:17:15571491:15651653:-1 Gene:OTTHUMG00000160985 // chr17 // 100 // 100 // 21 // 21 // 1 /// ENST00000455584 // ENSEMBL // havana:novel chromosome:GRCh38:17:15571491:15651653:-1 gene:ENSG00000251537 gene_biotype:protein_coding transcript_biotype:protein_coding // chr17 // 100 // 100 // 21 // 21 // 1 /// AB209899 // GenBank // Ho…	ENST00000455584 // H0Y626 /// ENST00000455584 // J3QKY5 /// AB209899 // Q59EB2	NA	NA	OTTHUMT00000363271 // GO:0005622 // intracellular // inferred from electronic annotation /// OTTHUMT00000363271 // GO:0005737 // cytoplasm // inferred from direct assay /// ENST00000455584 // GO:0005622 // intracellular // inferred from electronic annotation /// ENST00000455584 // GO:0005737 // cytoplasm // inferred from direct assay /// AB209899 // GO:0005622 // intracellular // inferred from el…	OTTHUMT00000363271 // GO:0008270 // zinc ion binding // inferred from electronic annotation /// ENST00000455584 // GO:0005515 // protein binding // inferred from electronic annotation /// ENST00000455584 // GO:0008270 // zinc ion binding // inferred from electronic annotation /// AB209899 // GO:0008270 // zinc ion binding // inferred from electronic annotation	NA	OTTHUMT00000363271 // Pfam // IPR000315 // Zinc finger, B-box /// OTTHUMT00000363271 // Pfam // IPR001680 // WD40 repeat /// ENST00000455584 // Pfam // IPR000315 // Zinc finger, B-box /// ENST00000455584 // Pfam // IPR001680 // WD40 repeat	1	main	0.630262	1.54785	6.07235	6.74203	0.000638441	0.451292	-0.283817
16650571	16650571	NA	NA	NA	NA	4	NA	--- // --- // neg_control // --- // --- // --- // --- // --- // ---	NA	NA	NA	NA	NA	NA	NA	NA	normgene->intron	0.628071	1.5455	4.14355	4.56206	0.00435434	0.704733	-1.60938
17126054	17126054	chrU	+	1	602	15	NA	NA	NA	NA	NA	NA	NA	NA	NA	3	rescue	0.627377	1.54475	8.96984	5.49297	0.00179282	0.551384	-0.956744
17126164	17126164	chrU	+	1	602	15	NA	NA	NA	NA	NA	NA	NA	NA	NA	3	rescue	0.627377	1.54475	8.96984	5.49297	0.00179282	0.551384	-0.956744
16831383	16831383	chr17	+	15848231	15879210	19	NM_000676 // ADORA2B // adenosine A2b receptor // 17p12 // 136 /// ENST00000304222 // ADORA2B // adenosine A2b receptor // 17p12 // 136 /// OTTHUMT00000131032 // ADORA2B // adenosine A2b receptor // --- // --- /// uc002gpd.1 // ADORA2B // adenosine A2b receptor // 17p12 // 136 /// BC025722 // ADORA2B // adenosine A2b receptor // 17p12 // 136 /// M97759 // ADORA2B // adenosine A2b receptor // 17p1…	NM_000676 // RefSeq // Homo sapiens adenosine A2b receptor (ADORA2B), mRNA. // chr17 // 100 // 100 // 19 // 19 // 1 /// ENST00000304222 // ENSEMBL // ensembl_havana_transcript:known chromosome:GRCh38:17:15944917:15975746:1 gene:ENSG00000170425 gene_biotype:protein_coding transcript_biotype:protein_coding // chr17 // 89 // 89 // 17 // 19 // 1 /// OTTHUMT00000131032 // Havana transcript // cdna:all…	NM_000676 // P29275 /// ENST00000304222 // P29275 /// ENST00000304222 // Q2L7J7 /// uc002gpd.1 // P29275 /// BC025722 // P29275 /// M97759 // P29275	NM_000676 // Hs.167046 // ascites| blood| brain| connective tissue| eye| heart| intestine| larynx| lung| lymph| lymph node| mouth| placenta| prostate| stomach| colorectal tumor| gastrointestinal tumor| germ cell tumor| head and neck tumor| leukemia| lymphoma| normal| prostate cancer| soft tissue/muscle tissue tumor| fetus| adult /// ENST00000304222 // Hs.167046 // ascites| blood| brain| connectiv…	NM_000676 // GO:0000187 // activation of MAPK activity // traceable author statement /// NM_000676 // GO:0001973 // adenosine receptor signaling pathway // inferred from electronic annotation /// NM_000676 // GO:0002882 // positive regulation of chronic inflammatory response to non-antigenic stimulus // inferred from electronic annotation /// NM_000676 // GO:0006968 // cellular defense response /…	NM_000676 // GO:0005886 // plasma membrane // traceable author statement /// NM_000676 // GO:0005887 // integral component of plasma membrane // traceable author statement /// NM_000676 // GO:0005886 // plasma membrane // inferred from electronic annotation /// NM_000676 // GO:0016020 // membrane // inferred from electronic annotation /// NM_000676 // GO:0016021 // integral component of membrane …	NM_000676 // GO:0001609 // G-protein coupled adenosine receptor activity // inferred from electronic annotation /// NM_000676 // GO:0004871 // signal transducer activity // inferred from electronic annotation /// NM_000676 // GO:0004930 // G-protein coupled receptor activity // inferred from electronic annotation /// ENST00000304222 // GO:0001609 // G-protein coupled adenosine receptor activity /…	NM_000676 // GenMAPP // GPCRDB_Class_A_Rhodopsin-like /// NM_000676 // GenMAPP // Nucleotide_GPCRs /// ENST00000304222 // GenMAPP // GPCRDB_Class_A_Rhodopsin-like /// ENST00000304222 // GenMAPP // Nucleotide_GPCRs /// uc002gpd.1 // GenMAPP // GPCRDB_Class_A_Rhodopsin-like /// uc002gpd.1 // GenMAPP // Nucleotide_GPCRs /// BC025722 // GenMAPP // GPCRDB_Class_A_Rhodopsin-like /// BC025722 // GenMAPP…	ENST00000304222 // Pfam // IPR000276 // G protein-coupled receptor, rhodopsin-like /// ENST00000304222 // Pfam // IPR019424 // 7TM GPCR, olfactory receptor/chemoreceptor Srsx /// OTTHUMT00000131032 // Pfam // IPR000276 // G protein-coupled receptor, rhodopsin-like /// OTTHUMT00000131032 // Pfam // IPR019424 // 7TM GPCR, olfactory receptor/chemoreceptor Srsx	1	main	0.626562	1.54388	7.76211	6.01071	0.00114558	0.513108	-0.65278
16850216	16850216	chr17	-	80278900	80291921	23	NM_003004 // SECTM1 // secreted and transmembrane 1 // 17q25 // 6398 /// ENST00000269389 // SECTM1 // secreted and transmembrane 1 // 17q25 // 6398 /// AK290708 // SECTM1 // secreted and transmembrane 1 // 17q25 // 6398 /// BC017716 // SECTM1 // secreted and transmembrane 1 // 17q25 // 6398 /// OTTHUMT00000442856 // SECTM1 // secreted and transmembrane 1 // --- // --- /// U77643 // SECTM1 // secr…	NM_003004 // RefSeq // Homo sapiens secreted and transmembrane 1 (SECTM1), mRNA. // chr17 // 100 // 100 // 23 // 23 // 1 /// ENST00000269389 // ENSEMBL // ensembl_havana_transcript:known chromosome:GRCh38:17:82321024:82333998:-1 gene:ENSG00000141574 gene_biotype:protein_coding transcript_biotype:protein_coding // chr17 // 100 // 100 // 23 // 23 // 1 /// AK290708 // GenBank // Homo sapiens cDNA FL…	NM_003004 // Q8WVN6 /// NM_003004 // A8K3U3 /// NM_003004 // J3KS40 /// NM_003004 // J3KSN0 /// NM_003004 // J3KTR4 /// NM_003004 // J3QKK2 /// NM_003004 // J3QQU6 /// NM_003004 // J3QR99 /// NM_003004 // J3QRU5 /// NM_003004 // Q53G27 /// NM_003004 // Q53G63 /// ENST00000269389 // Q8WVN6 /// ENST00000269389 // J3QRU5 /// ENST00000269389 // J3KTR4 /// ENST00000269389 // J3KS40 /// ENST00000269389…	NM_003004 // Hs.558009 // adrenal gland| ascites| bladder| blood| brain| cervix| connective tissue| esophagus| heart| intestine| kidney| liver| lung| lymph node| mammary gland| mouth| muscle| ovary| pancreas| placenta| prostate| salivary gland| skin| spleen| stomach| testis| thymus| thyroid| trachea| uterus| vascular| breast (mammary gland) tumor| cervical tumor| chondrosarcoma| colorectal tumor|…	NM_003004 // GO:0006955 // immune response // traceable author statement /// NM_003004 // GO:0007165 // signal transduction // inferred from mutant phenotype /// NM_003004 // GO:0007498 // mesoderm development // traceable author statement /// NM_003004 // GO:0043123 // positive regulation of I-kappaB kinase/NF-kappaB signaling // inferred from mutant phenotype /// ENST00000269389 // GO:0006955 /…	NM_003004 // GO:0005615 // extracellular space // traceable author statement /// NM_003004 // GO:0005794 // Golgi apparatus // traceable author statement /// NM_003004 // GO:0005886 // plasma membrane // inferred from electronic annotation /// NM_003004 // GO:0016021 // integral component of membrane // inferred from electronic annotation /// NM_003004 // GO:0070062 // extracellular vesicular exo…	NM_003004 // GO:0004871 // signal transducer activity // inferred from mutant phenotype /// NM_003004 // GO:0005125 // cytokine activity // traceable author statement /// ENST00000269389 // GO:0004871 // signal transducer activity // inferred from mutant phenotype /// ENST00000269389 // GO:0005125 // cytokine activity // traceable author statement /// AK290708 // GO:0004871 // signal transducer a…	NA	NA	1	main	0.622967	1.54004	6.45858	5.13741	0.0024832	0.607649	-1.18887
16846039	16846039	chr17	-	45124672	45126611	8	NA	NA	NA	NA	NA	NA	NA	NA	NA	1	main	0.620817	1.53775	3.83827	5.25501	0.00222573	0.584911	-1.10987
16768738	16768738	chr12	-	96051583	96184930	28	NM_021229 // NTN4 // netrin 4 // 12q22 // 59277 /// ENST00000343702 // NTN4 // netrin 4 // 12q22 // 59277 /// ENST00000344911 // NTN4 // netrin 4 // 12q22 // 59277 /// ENST00000538383 // NTN4 // netrin 4 // 12q22 // 59277 /// ENST00000553059 // NTN4 // netrin 4 // 12q22 // 59277 /// AF278532 // NTN4 // netrin 4 // 12q22 // 59277 /// AF297711 // NTN4 // netrin 4 // 12q22 // 59277 /// AK290591 // N…	NM_021229 // RefSeq // Homo sapiens netrin 4 (NTN4), mRNA. // chr12 // 100 // 71 // 20 // 20 // 0 /// ENST00000343702 // ENSEMBL // ensembl_havana_transcript:known chromosome:GRCh38:12:95657807:95790758:-1 gene:ENSG00000074527 gene_biotype:protein_coding transcript_biotype:protein_coding // chr12 // 100 // 71 // 20 // 20 // 0 /// ENST00000344911 // ENSEMBL // havana:putative chromosome:GRCh38:12:…	NM_021229 // Q9HB63 /// NM_021229 // A8K3H6 /// NM_021229 // B2RE43 /// NM_021229 // F8W0I7 /// ENST00000343702 // Q9HB63 /// ENST00000343702 // F8W0I7 /// ENST00000343702 // A8K3H6 /// ENST00000343702 // B2RE43 /// ENST00000344911 // Q9HB63 /// ENST00000344911 // F8W0I7 /// ENST00000344911 // A8K3H6 /// ENST00000344911 // B2RE43 /// ENST00000538383 // Q9HB63 /// ENST00000538383 // F8W0I7 /// ENS…	NM_021229 // Hs.201034 // adrenal gland| bladder| bone| bone marrow| brain| connective tissue| ear| embryonic tissue| eye| heart| kidney| liver| lung| mammary gland| mouth| muscle| nerve| ovary| pancreas| parathyroid| placenta| prostate| skin| spleen| stomach| testis| thymus| trachea| uterus| vascular| bladder carcinoma| breast (mammary gland) tumor| chondrosarcoma| gastrointestinal tumor| germ c…	NM_021229 // GO:0007411 // axon guidance // traceable author statement /// NM_021229 // GO:0016322 // neuron remodeling // inferred from electronic annotation /// NM_021229 // GO:0030198 // extracellular matrix organization // traceable author statement /// NM_021229 // GO:0060668 // regulation of branching involved in salivary gland morphogenesis by extracellular matrix-epithelial cell signaling…	NM_021229 // GO:0005604 // basement membrane // inferred from electronic annotation /// NM_021229 // GO:0005886 // plasma membrane // traceable author statement /// NM_021229 // GO:0005576 // extracellular region // inferred from electronic annotation /// NM_021229 // GO:0005578 // proteinaceous extracellular matrix // inferred from electronic annotation /// ENST00000343702 // GO:0005604 // basem…	NM_021229 // GO:0043237 // laminin-1 binding // inferred from electronic annotation /// ENST00000343702 // GO:0043237 // laminin-1 binding // inferred from electronic annotation /// ENST00000343702 // GO:0005515 // protein binding // inferred from electronic annotation /// ENST00000344911 // GO:0043237 // laminin-1 binding // inferred from electronic annotation /// ENST00000344911 // GO:0005515 /…	NA	ENST00000343702 // Pfam // IPR002049 // EGF-like, laminin /// ENST00000343702 // Pfam // IPR008211 // Laminin, N-terminal /// ENST00000343702 // Pfam // IPR018933 // Netrin module, non-TIMP type /// ENST00000344911 // Pfam // IPR002049 // EGF-like, laminin /// ENST00000344911 // Pfam // IPR008211 // Laminin, N-terminal /// ENST00000344911 // Pfam // IPR018933 // Netrin module, non-TIMP type /// E…	1	main	0.61933	1.53616	8.61033	8.09383	0.000245288	0.33722	0.249044
16697654	16697654	chr1	-	198776622	198906558	19	ENST00000412162 // MIR181A1HG // MIR181A1 host gene (non-protein coding) // 1q32.1 // 100131234 /// ENST00000436880 // MIR181A1HG // MIR181A1 host gene (non-protein coding) // 1q32.1 // 100131234 /// EF413001 // MIR181A1HG // MIR181A1 host gene (non-protein coding) // 1q32.1 // 100131234 /// OTTHUMT00000087435 // MIR181A1HG // novel transcript // --- // --- /// OTTHUMT00000087436 // MIR181A1HG //…	ENST00000412162 // ENSEMBL // havana:known chromosome:GRCh38:1:198807493:198827216:-1 gene:ENSG00000229989 gene_biotype:lincRNA transcript_biotype:lincRNA // chr1 // 100 // 42 // 8 // 8 // 0 /// ENST00000436880 // ENSEMBL // havana:known chromosome:GRCh38:1:198898466:198937429:-1 gene:ENSG00000229989 gene_biotype:lincRNA transcript_biotype:lincRNA // chr1 // 100 // 58 // 11 // 11 // 0 /// EF41300…	ENST00000412162 // A3FMQ3 /// ENST00000436880 // A3FMQ3 /// EF413001 // A3FMQ3 /// ENST00000432296 // A3FMQ3 /// NR_040073 // A3FMQ3 /// uc021pgz.1 // A3FMQ3	ENST00000412162 // Hs.711077 // bone marrow| brain| lymph node| pharynx| placenta| leukemia| normal| fetus| juvenile| adult /// ENST00000436880 // Hs.711077 // bone marrow| brain| lymph node| pharynx| placenta| leukemia| normal| fetus| juvenile| adult /// EF413001 // Hs.711077 // bone marrow| brain| lymph node| pharynx| placenta| leukemia| normal| fetus| juvenile| adult /// ENST00000432296 // Hs.…	NA	NA	NA	NA	NA	1	main	0.617927	1.53467	4.26834	5.26867	0.00219785	0.584911	-1.10083
17080486	17080486	chr8	-	119935796	119964439	23	NM_002546 // TNFRSF11B // tumor necrosis factor receptor superfamily, member 11b // 8q24 // 4982 /// ENST00000297350 // TNFRSF11B // tumor necrosis factor receptor superfamily, member 11b // 8q24 // 4982 /// ENST00000517352 // TNFRSF11B // tumor necrosis factor receptor superfamily, member 11b // 8q24 // 4982 /// BC030155 // TNFRSF11B // tumor necrosis factor receptor superfamily, member 11b // 8…	NM_002546 // RefSeq // Homo sapiens tumor necrosis factor receptor superfamily, member 11b (TNFRSF11B), mRNA. // chr8 // 70 // 70 // 16 // 23 // 1 /// ENST00000297350 // ENSEMBL // ensembl_havana_transcript:known chromosome:GRCh38:8:118923557:118952200:-1 gene:ENSG00000164761 gene_biotype:protein_coding transcript_biotype:protein_coding // chr8 // 70 // 70 // 16 // 23 // 1 /// ENST00000517352 // …	NM_002546 // O00300 /// NM_002546 // E5RFV7 /// ENST00000297350 // O00300 /// ENST00000297350 // E5RFV7 /// ENST00000517352 // E5RFV7 /// ENST00000517352 // O00300 /// BC030155 // O00300 /// BC030155 // E5RFV7 /// uc003yon.4 // O00300 /// uc003yon.4 // E5RFV7 /// uc010mdc.1 // O00300 /// uc010mdc.1 // E5RFV7 /// ENST00000521597 // O00300 /// ENST00000521597 // E5RFV7 /// AB002146 // O00300 /// AB…	NM_002546 // Hs.81791 // adrenal gland| ascites| bone| bone marrow| brain| connective tissue| ear| embryonic tissue| eye| heart| kidney| liver| lung| lymph node| mammary gland| mouth| muscle| ovary| pancreas| placenta| skin| thyroid| uterus| vascular|adrenal tumor| chondrosarcoma| gastrointestinal tumor| germ cell tumor| glioma| head and neck tumor| liver tumor| non-neoplasia| normal| ovarian tum…	NM_002546 // GO:0001501 // skeletal system development // traceable author statement /// NM_002546 // GO:0006915 // apoptotic process // inferred from electronic annotation /// NM_002546 // GO:0007165 // signal transduction // inferred from electronic annotation /// NM_002546 // GO:0007584 // response to nutrient // inferred from electronic annotation /// NM_002546 // GO:0030198 // extracellular …	NM_002546 // GO:0005576 // extracellular region // traceable author statement /// NM_002546 // GO:0005578 // proteinaceous extracellular matrix // inferred from electronic annotation /// NM_002546 // GO:0005615 // extracellular space // inferred from direct assay /// NM_002546 // GO:0005576 // extracellular region // inferred from electronic annotation /// NM_002546 // GO:0005615 // extracellular…	NM_002546 // GO:0004872 // receptor activity // traceable author statement /// NM_002546 // GO:0005125 // cytokine activity // traceable author statement /// ENST00000297350 // GO:0004872 // receptor activity // traceable author statement /// ENST00000297350 // GO:0005125 // cytokine activity // traceable author statement /// ENST00000297350 // GO:0005515 // protein binding // inferred from elect…	NA	ENST00000297350 // Pfam // IPR000488 // Death domain /// ENST00000297350 // Pfam // IPR001368 // TNFR/NGFR cysteine-rich region /// ENST00000517352 // Pfam // IPR001368 // TNFR/NGFR cysteine-rich region /// OTTHUMT00000381220 // Pfam // IPR000488 // Death domain /// OTTHUMT00000381220 // Pfam // IPR001368 // TNFR/NGFR cysteine-rich region /// OTTHUMT00000381222 // Pfam // IPR001368 // TNFR/NGFR c…	1	main	0.617411	1.53412	8.07505	6.075	0.00108584	0.513108	-0.617648
16786601	16786601	chr14	+	75761107	75763559	21	NR_038421 // LINC01220 // long intergenic non-protein coding RNA 1220 // 14q24.3 // 731223 /// ENST00000558575 // LINC01220 // long intergenic non-protein coding RNA 1220 // 14q24.3 // 731223 /// BC038216 // LINC01220 // long intergenic non-protein coding RNA 1220 // 14q24.3 // 731223 /// OTTHUMT00000415498 // RP11-293M10.5 // novel transcript // --- // --- /// uc001xrp.3 // LINC01220 // long int…	NR_038421 // RefSeq // Homo sapiens long intergenic non-protein coding RNA 1220 (LINC01220), long non-coding RNA. // chr14 // 100 // 52 // 11 // 11 // 0 /// ENST00000558575 // ENSEMBL // havana:known chromosome:GRCh38:14:75294407:75296638:1 gene:ENSG00000259687 gene_biotype:lincRNA transcript_biotype:lincRNA // chr14 // 100 // 71 // 15 // 15 // 0 /// BC038216 // GenBank // Homo sapiens cDNA clone…	NA	NR_038421 // Hs.534624 // embryonic tissue| mammary gland| placenta| breast (mammary gland) tumor| normal|embryoid body| adult /// ENST00000558575 // Hs.534624 // embryonic tissue| mammary gland| placenta| breast (mammary gland) tumor| normal|embryoid body| adult /// BC038216 // Hs.534624 // embryonic tissue| mammary gland| placenta| breast (mammary gland) tumor| normal|embryoid body| adult /// u…	NA	NA	NA	NA	NA	1	main	0.615077	1.53164	7.06667	7.08728	0.000493001	0.400504	-0.131052
16827679	16827679	chr16	-	69743304	69760707	26	NM_000903 // NQO1 // NAD(P)H dehydrogenase, quinone 1 // 16q22.1 // 1728 /// NM_001025433 // NQO1 // NAD(P)H dehydrogenase, quinone 1 // 16q22.1 // 1728 /// NM_001025434 // NQO1 // NAD(P)H dehydrogenase, quinone 1 // 16q22.1 // 1728 /// ENST00000320623 // NQO1 // NAD(P)H dehydrogenase, quinone 1 // 16q22.1 // 1728 /// ENST00000379047 // NQO1 // NAD(P)H dehydrogenase, quinone 1 // 16q22.1 // 1728 …	NM_000903 // RefSeq // Homo sapiens NAD(P)H dehydrogenase, quinone 1 (NQO1), transcript variant 1, mRNA. // chr16 // 96 // 96 // 25 // 26 // 1 /// NM_001025433 // RefSeq // Homo sapiens NAD(P)H dehydrogenase, quinone 1 (NQO1), transcript variant 2, mRNA. // chr16 // 85 // 85 // 22 // 26 // 1 /// NM_001025434 // RefSeq // Homo sapiens NAD(P)H dehydrogenase, quinone 1 (NQO1), transcript variant 3, …	NM_000903 // P15559 /// NM_000903 // B4DLR8 /// NM_000903 // B4DQP5 /// NM_000903 // H3BNV2 /// NM_000903 // H3BRK3 /// NM_000903 // Q3B792 /// NM_000903 // Q53G81 /// NM_001025433 // P15559 /// NM_001025433 // B4DLR8 /// NM_001025433 // B4DQP5 /// NM_001025433 // H3BNV2 /// NM_001025433 // H3BRK3 /// NM_001025433 // Q3B792 /// NM_001025433 // Q53G81 /// NM_001025434 // P15559 /// NM_001025434 //…	NM_000903 // Hs.406515 // adrenal gland| ascites| bladder| blood| bone| bone marrow| brain| cervix| connective tissue| embryonic tissue| esophagus| eye| heart| intestine| kidney| larynx| liver| lung| lymph| lymph node| mammary gland| mouth| muscle| ovary| pancreas| parathyroid| pharynx| pituitary gland| placenta| prostate| skin| stomach| testis| thyroid| trachea| umbilical cord| uterus| vascular|…	NM_000903 // GO:0006521 // regulation of cellular amino acid metabolic process // traceable author statement /// NM_000903 // GO:0006805 // xenobiotic metabolic process // traceable author statement /// NM_000903 // GO:0006809 // nitric oxide biosynthetic process // traceable author statement /// NM_000903 // GO:0007271 // synaptic transmission, cholinergic // traceable author statement /// NM_00…	NM_000903 // GO:0005737 // cytoplasm // inferred from direct assay /// NM_000903 // GO:0005829 // cytosol // traceable author statement /// NM_000903 // GO:0043025 // neuronal cell body // inferred from electronic annotation /// NM_000903 // GO:0070062 // extracellular vesicular exosome // inferred from direct assay /// NM_000903 // GO:0005737 // cytoplasm // inferred from electronic annotation /…	NM_000903 // GO:0003955 // NAD(P)H dehydrogenase (quinone) activity // inferred from electronic annotation /// NM_000903 // GO:0004128 // cytochrome-b5 reductase activity, acting on NAD(P)H // traceable author statement /// NM_000903 // GO:0004784 // superoxide dismutase activity // inferred from electronic annotation /// NM_000903 // GO:0005515 // protein binding // inferred from physical intera…	NA	ENST00000320623 // Pfam // IPR003680 // Flavodoxin-like fold /// ENST00000320623 // Pfam // IPR005025 // NADPH-dependent FMN reductase-like /// ENST00000379047 // Pfam // IPR003680 // Flavodoxin-like fold /// ENST00000379047 // Pfam // IPR005025 // NADPH-dependent FMN reductase-like /// OTTHUMT00000268956 // Pfam // IPR003680 // Flavodoxin-like fold /// OTTHUMT00000268956 // Pfam // IPR005025 // …	1	main	0.614728	1.53127	11.1644	7.64432	0.000331808	0.358396	0.090364696294750f
16922495	16922495	chr21	+	37507210	37518864	19	NM_001236 // CBR3 // carbonyl reductase 3 // 21q22.2 // 874 /// ENST00000290354 // CBR3 // carbonyl reductase 3 // 21q22.2 // 874 /// AB041012 // CBR3 // carbonyl reductase 3 // 21q22.2 // 874 /// AB124847 // CBR3 // carbonyl reductase 3 // 21q22.2 // 874 /// OTTHUMT00000194632 // CBR3 // carbonyl reductase 3 // --- // --- /// uc002yve.3 // CBR3 // carbonyl reductase 3 // 21q22.2 // 874 /// AB004…	NM_001236 // RefSeq // Homo sapiens carbonyl reductase 3 (CBR3), mRNA. // chr21 // 100 // 100 // 19 // 19 // 1 /// ENST00000290354 // ENSEMBL // ensembl_havana_transcript:known chromosome:GRCh38:21:36134912:36146566:1 gene:ENSG00000159231 gene_biotype:protein_coding transcript_biotype:protein_coding // chr21 // 100 // 100 // 19 // 19 // 1 /// AB041012 // GenBank // Homo sapiens CBR3 mRNA for NADP…	NM_001236 // O75828 /// NM_001236 // O60873 /// NM_001236 // O60874 /// NM_001236 // Q53F60 /// NM_001236 // V9HW40 /// ENST00000290354 // O75828 /// ENST00000290354 // O60873 /// ENST00000290354 // O60874 /// ENST00000290354 // Q53F60 /// AB041012 // O75828 /// AB041012 // O60873 /// AB041012 // O60874 /// AB041012 // Q53F60 /// AB124847 // O75828 /// AB124847 // O60873 /// AB124847 // O60874 //…	NM_001236 // Hs.154510 // adipose tissue| ascites| bone| brain| connective tissue| embryonic tissue| intestine| kidney| liver| lung| mammary gland| mouth| nerve| placenta| prostate| salivary gland| skin| stomach| uterus| vascular| breast (mammary gland) tumor| chondrosarcoma| colorectal tumor| gastrointestinal tumor| germ cell tumor| head and neck tumor| kidney tumor| non-neoplasia| normal| prost…	NM_001236 // GO:0042376 // phylloquinone catabolic process // inferred from electronic annotation /// NM_001236 // GO:0050890 // cognition // inferred from mutant phenotype /// NM_001236 // GO:0055114 // oxidation-reduction process // inferred from electronic annotation /// NM_001236 // GO:0008152 // metabolic process // inferred from electronic annotation /// ENST00000290354 // GO:0042376 // phy…	NM_001236 // GO:0005615 // extracellular space // inferred from direct assay /// NM_001236 // GO:0005634 // nucleus // inferred from direct assay /// NM_001236 // GO:0005730 // nucleolus // inferred from direct assay /// NM_001236 // GO:0005737 // cytoplasm // inferred from direct assay /// NM_001236 // GO:0005829 // cytosol // inferred from direct assay /// NM_001236 // GO:0005737 // cytoplasm /…	NM_001236 // GO:0000253 // 3-keto sterol reductase activity // inferred from electronic annotation /// NM_001236 // GO:0004090 // carbonyl reductase (NADPH) activity // inferred from direct assay /// NM_001236 // GO:0070402 // NADPH binding // inferred from direct assay /// NM_001236 // GO:0004090 // carbonyl reductase (NADPH) activity // inferred from electronic annotation /// NM_001236 // GO:00…	NA	ENST00000290354 // Pfam // IPR002198 // Short-chain dehydrogenase/reductase SDR /// ENST00000290354 // Pfam // IPR013968 // Polyketide synthase, KR /// OTTHUMT00000194632 // Pfam // IPR002198 // Short-chain dehydrogenase/reductase SDR /// OTTHUMT00000194632 // Pfam // IPR013968 // Polyketide synthase, KR	1	main	0.61436	1.53088	7.33164	7.42013	0.000387967	0.358396	0.00475014
16654341	16654341	NA	NA	NA	NA	4	NA	--- // --- // neg_control // --- // --- // --- // --- // --- // ---	NA	NA	NA	NA	NA	NA	NA	NA	normgene->intron	0.614192	1.5307	4.13516	6.29162	0.000909426	0.497558	-0.503247
17120638	17120638	chrU	+	1	4691	10	ENST00000534728 // KRT18P59 // keratin 18 pseudogene 59 // --- // --- /// OTTHUMT00000386860 // KRT18P59 // keratin 18 (KRT18) pseudogene // --- // ---	ENST00000534728 // ENSEMBL // havana:known chromosome:GRCh38:11:125113161:125126781:1 gene:ENSG00000187686 gene_biotype:transcribed_processed_pseudogene transcript_biotype:processed_transcript // chrU // 90 // 90 // 9 // 10 // 1 /// OTTHUMT00000386860 // Havana transcript // cdna:all chromosome:VEGA56:11:125113161:125126781:1 Gene:OTTHUMG00000165881 // chrU // 90 // 90 // 9 // 10 // 1 /// AK12803…	NA	ENST00000534728 // Hs.640102 // ovary| testis| umbilical cord| normal| neonate| adult /// AK128036 // Hs.640102 // ovary| testis| umbilical cord| normal| neonate| adult	NA	NA	NA	NA	NA	1	rescue	0.609644	1.52588	3.60836	4.04927	0.00746933	0.79654	-2.0353
16657253	16657253	NA	NA	NA	NA	4	NA	--- // --- // neg_control // --- // --- // --- // --- // --- // ---	NA	NA	NA	NA	NA	NA	NA	NA	normgene->intron	0.608308	1.52447	5.30239	4.67636	0.00388075	0.691694	-1.52118
16728066	16728066	chr11	+	68080077	68216743	18	NM_001291902 // LRP5 // low density lipoprotein receptor-related protein 5 // 11q13.4 // 4041 /// NM_002335 // LRP5 // low density lipoprotein receptor-related protein 5 // 11q13.4 // 4041 /// ENST00000294304 // LRP5 // low density lipoprotein receptor-related protein 5 // 11q13.4 // 4041 /// ENST00000529993 // LRP5 // low density lipoprotein receptor-related protein 5 // 11q13.4 // 4041 /// AB01…	NM_001291902 // RefSeq // Homo sapiens low density lipoprotein receptor-related protein 5 (LRP5), transcript variant 2, mRNA. // chr11 // 100 // 83 // 15 // 15 // 0 /// NM_002335 // RefSeq // Homo sapiens low density lipoprotein receptor-related protein 5 (LRP5), transcript variant 1, mRNA. // chr11 // 100 // 89 // 16 // 16 // 0 /// ENST00000294304 // ENSEMBL // ensembl_havana_transcript:known ch…	NM_001291902 // O75197 /// NM_001291902 // E9PHY1 /// NM_001291902 // H0YE98 /// NM_002335 // O75197 /// NM_002335 // E9PHY1 /// NM_002335 // H0YE98 /// ENST00000294304 // O75197 /// ENST00000294304 // E9PHY1 /// ENST00000294304 // H0YE98 /// ENST00000529993 // E9PHY1 /// ENST00000529993 // O75197 /// ENST00000529993 // H0YE98 /// AB017498 // O75197 /// AB017498 // E9PHY1 /// AB017498 // H0YE98 /…	NM_001291902 // Hs.6347 // adrenal gland| ascites| bladder| bone| brain| connective tissue| embryonic tissue| eye| intestine| kidney| larynx| liver| lung| lymph node| mammary gland| muscle| ovary| pancreas| parathyroid| pharynx| pituitary gland| placenta| prostate| skin| spleen| stomach| testis| thyroid| uterus| vascular|adrenal tumor| bladder carcinoma| breast (mammary gland) tumor| chondrosarco…	NM_001291902 // GO:0001702 // gastrulation with mouth forming second // not recorded /// NM_001291902 // GO:0002053 // positive regulation of mesenchymal cell proliferation // inferred from mutant phenotype /// NM_001291902 // GO:0002076 // osteoblast development // not recorded /// NM_001291902 // GO:0006007 // glucose catabolic process // inferred from mutant phenotype /// NM_001291902 // GO:00…	NM_001291902 // GO:0005739 // mitochondrion // inferred from electronic annotation /// NM_001291902 // GO:0005783 // endoplasmic reticulum // inferred from electronic annotation /// NM_001291902 // GO:0005886 // plasma membrane // inferred from direct assay /// NM_001291902 // GO:0016021 // integral component of membrane // inferred from electronic annotation /// NM_001291902 // GO:0043235 // rec…	NM_001291902 // GO:0005515 // protein binding // inferred from physical interaction /// NM_001291902 // GO:0015026 // coreceptor activity // not recorded /// NM_001291902 // GO:0017147 // Wnt-protein binding // not recorded /// NM_001291902 // GO:0019534 // toxin transporter activity // inferred from mutant phenotype /// NM_001291902 // GO:0042813 // Wnt-activated receptor activity // not recorde…	NA	ENST00000294304 // Pfam // IPR000033 // LDLR class B repeat /// ENST00000294304 // Pfam // IPR002172 // Low-density lipoprotein (LDL) receptor class A repeat /// ENST00000529993 // Pfam // IPR000033 // LDLR class B repeat /// OTTHUMT00000395088 // Pfam // IPR000033 // LDLR class B repeat /// OTTHUMT00000395088 // Pfam // IPR002172 // Low-density lipoprotein (LDL) receptor class A repeat /// OTTHU…	1	main	0.605633	1.52165	8.42889	7.75166	0.000308297	0.358396	0.129782
16650699	16650699	NA	NA	NA	NA	4	NA	--- // --- // neg_control // --- // --- // --- // --- // --- // ---	NA	NA	NA	NA	NA	NA	NA	NA	normgene->intron	0.60495	1.52093	2.91487	4.69754	0.00379958	0.683631	-1.50509
17079740	17079740	chr8	-	102134373	102138386	24	OTTHUMT00000380466 // KB-1460A1.1 // putative novel transcript // --- // ---	OTTHUMT00000380466 // Havana transcript // cdna:all chromosome:VEGA56:8:101122145:101126158:-1 Gene:OTTHUMG00000164820 // chr8 // 100 // 100 // 24 // 24 // 1 /// ENST00000524369 // ENSEMBL // havana:known chromosome:GRCh38:8:101122145:101126158:-1 gene:ENSG00000253395 gene_biotype:lincRNA transcript_biotype:lincRNA // chr8 // 100 // 100 // 24 // 24 // 1 /// NONHSAT128031 // NONCODE // Non-coding …	NA	ENST00000524369 // Hs.583661 // placenta| normal| adult	NA	NA	NA	NA	NA	1	main	0.602352	1.51819	7.16907	6.02588	0.00113115	0.513108	-0.644439
16960355	16960355	chr3	-	149086805	149095652	26	AL832780 // TM4SF1 // transmembrane 4 L six family member 1 // 3q21-q25 // 4071 /// NM_014220 // TM4SF1 // transmembrane 4 L six family member 1 // 3q21-q25 // 4071 /// ENST00000305366 // TM4SF1 // transmembrane 4 L six family member 1 // 3q21-q25 // 4071 /// ENST00000472441 // TM4SF1 // transmembrane 4 L six family member 1 // 3q21-q25 // 4071 /// ENST00000493298 // TM4SF1 // transmembrane 4 L s…	AL832780 // GenBank // Homo sapiens mRNA; cDNA DKFZp686J037 (from clone DKFZp686J037). // chr3 // 77 // 77 // 20 // 26 // 1 /// NM_014220 // RefSeq // Homo sapiens transmembrane 4 L six family member 1 (TM4SF1), mRNA. // chr3 // 65 // 65 // 17 // 26 // 1 /// ENST00000305366 // ENSEMBL // ensembl_havana_transcript:known chromosome:GRCh38:3:149369022:149377865:-1 gene:ENSG00000169908 gene_biotype:p…	AL832780 // P30408 /// AL832780 // C9J611 /// AL832780 // F8WBG6 /// AL832780 // F8WF27 /// AL832780 // Q8NE91 /// NM_014220 // P30408 /// NM_014220 // C9J611 /// NM_014220 // F8WBG6 /// NM_014220 // F8WF27 /// NM_014220 // Q8NE91 /// ENST00000305366 // P30408 /// ENST00000305366 // C9J611 /// ENST00000305366 // F8WBG6 /// ENST00000305366 // F8WF27 /// ENST00000305366 // Q8NE91 /// ENST0000047244…	AL832780 // Hs.351316 // adipose tissue| adrenal gland| ascites| bladder| bone| bone marrow| brain| cervix| connective tissue| ear| embryonic tissue| esophagus| eye| heart| intestine| kidney| larynx| liver| lung| lymph node| mammary gland| mouth| muscle| nerve| ovary| pancreas| parathyroid| pharynx| pituitary gland| placenta| prostate| salivary gland| skin| spleen| stomach| testis| thyroid| trach…	AL832780 // GO:0008150 // biological_process // no biological data available /// NM_014220 // GO:0008150 // biological_process // no biological data available /// ENST00000305366 // GO:0008150 // biological_process // no biological data available /// ENST00000472441 // GO:0008150 // biological_process // no biological data available /// ENST00000493298 // GO:0008150 // biological_process // no bi…	AL832780 // GO:0005887 // integral component of plasma membrane // inferred from direct assay /// AL832780 // GO:0016020 // membrane // inferred from electronic annotation /// AL832780 // GO:0016021 // integral component of membrane // inferred from electronic annotation /// NM_014220 // GO:0005887 // integral component of plasma membrane // inferred from direct assay /// NM_014220 // GO:0016020 …	AL832780 // GO:0003674 // molecular_function // no biological data available /// NM_014220 // GO:0003674 // molecular_function // no biological data available /// ENST00000305366 // GO:0003674 // molecular_function // no biological data available /// ENST00000472441 // GO:0003674 // molecular_function // no biological data available /// ENST00000493298 // GO:0003674 // molecular_function // no bi…	NA	ENST00000305366 // Pfam // IPR008661 // L6 membrane /// ENST00000472441 // Pfam // IPR008661 // L6 membrane /// ENST00000493298 // Pfam // IPR008661 // L6 membrane /// OTTHUMT00000356368 // Pfam // IPR008661 // L6 membrane /// OTTHUMT00000356370 // Pfam // IPR008661 // L6 membrane /// OTTHUMT00000356372 // Pfam // IPR008661 // L6 membrane /// ENST00000493348 // Pfam // IPR008661 // L6 membrane //…	1	main	0.600443	1.51618	6.13974	4.47948	0.00473742	0.734122	-1.6746
16968719	16968719	chr4	+	89122855	89122962	8	ENST00000364837 // RNU6-818P // RNA, U6 small nuclear 818, pseudogene // --- // ---	ENST00000364837 // ENSEMBL // ncrna:known chromosome:GRCh38:4:88201703:88201810:1 gene:ENSG00000201707 gene_biotype:snRNA transcript_biotype:snRNA // chr4 // 100 // 100 // 8 // 8 // 1 /// NONHSAT097336 // NONCODE // Non-coding transcript identified by NONCODE // chr4 // 100 // 100 // 8 // 8 // 1	NA	NA	NA	NA	NA	NA	NA	3	main	0.598359	1.51399	6.60951	4.65065	0.00398195	0.697708	-1.54081
16821541	16821541	chr16	+	84853537	84943116	27	NM_031476 // CRISPLD2 // cysteine-rich secretory protein LCCL domain containing 2 // 16q24.1 // 83716 /// ENST00000262424 // CRISPLD2 // cysteine-rich secretory protein LCCL domain containing 2 // 16q24.1 // 83716 /// ENST00000567845 // CRISPLD2 // cysteine-rich secretory protein LCCL domain containing 2 // 16q24.1 // 83716 /// AY358790 // CRISPLD2 // cysteine-rich secretory protein LCCL domain c…	NM_031476 // RefSeq // Homo sapiens cysteine-rich secretory protein LCCL domain containing 2 (CRISPLD2), mRNA. // chr16 // 96 // 96 // 26 // 27 // 1 /// ENST00000262424 // ENSEMBL // ensembl_havana_transcript:known chromosome:GRCh38:16:84819984:84909510:1 gene:ENSG00000103196 gene_biotype:protein_coding transcript_biotype:protein_coding // chr16 // 96 // 96 // 26 // 27 // 1 /// ENST00000567845 //…	NM_031476 // Q9H0B8 /// NM_031476 // B4E1L1 /// NM_031476 // H3BS62 /// NM_031476 // H3BSZ9 /// NM_031476 // H3BTI0 /// NM_031476 // H3BTP0 /// NM_031476 // J3QKP2 /// ENST00000262424 // Q9H0B8 /// ENST00000262424 // H3BTP0 /// ENST00000262424 // H3BSZ9 /// ENST00000262424 // H3BS62 /// ENST00000262424 // B4E1L1 /// ENST00000262424 // H3BTI0 /// ENST00000262424 // J3QKP2 /// ENST00000567845 // H3…	NM_031476 // Hs.513779 // adipose tissue| ascites| bladder| blood| bone| brain| connective tissue| ear| embryonic tissue| esophagus| eye| heart| intestine| kidney| liver| lung| mammary gland| mouth| muscle| nerve| ovary| pancreas| placenta| prostate| skin| spleen| stomach| testis| thymus| thyroid| trachea| umbilical cord| uterus| breast (mammary gland) tumor| chondrosarcoma| colorectal tumor| gas…	NM_031476 // GO:0030198 // extracellular matrix organization // inferred from electronic annotation /// NM_031476 // GO:0030324 // lung development // inferred from electronic annotation /// NM_031476 // GO:0060325 // face morphogenesis // inferred from mutant phenotype /// ENST00000262424 // GO:0030198 // extracellular matrix organization // inferred from electronic annotation /// ENST0000026242…	NM_031476 // GO:0005576 // extracellular region // inferred from electronic annotation /// NM_031476 // GO:0030133 // transport vesicle // inferred from direct assay /// NM_031476 // GO:0031012 // extracellular matrix // inferred from electronic annotation /// ENST00000262424 // GO:0005576 // extracellular region // inferred from electronic annotation /// ENST00000262424 // GO:0030133 // transpor…	NM_031476 // GO:0008201 // heparin binding // inferred from electronic annotation /// NM_031476 // GO:0005539 // glycosaminoglycan binding // inferred from electronic annotation /// ENST00000262424 // GO:0008201 // heparin binding // inferred from electronic annotation /// ENST00000262424 // GO:0005539 // glycosaminoglycan binding // inferred from electronic annotation /// ENST00000567845 // GO:0…	NA	ENST00000262424 // Pfam // IPR004043 // LCCL domain /// ENST00000262424 // Pfam // IPR014044 // CAP domain /// ENST00000567845 // Pfam // IPR004043 // LCCL domain /// ENST00000567845 // Pfam // IPR014044 // CAP domain /// OTTHUMT00000269086 // Pfam // IPR004043 // LCCL domain /// OTTHUMT00000269086 // Pfam // IPR014044 // CAP domain /// OTTHUMT00000433737 // Pfam // IPR004043 // LCCL domain /// O…	1	main	0.597031	1.5126	8.24871	7.51371	0.000363282	0.358396	0.0410365
17002373	17002373	chr5	-	159678659	159772403	25	NM_024565 // CCNJL // cyclin J-like // 5q33.3 // 79616 /// ENST00000257536 // CCNJL // cyclin J-like // 5q33.3 // 79616 /// ENST00000393977 // CCNJL // cyclin J-like // 5q33.3 // 79616 /// AK302823 // CCNJL // cyclin J-like // 5q33.3 // 79616 /// BC035871 // CCNJL // cyclin J-like // 5q33.3 // 79616 /// OTTHUMT00000252674 // CCNJL // cyclin J-like // --- // --- /// OTTHUMT00000374062 // CCNJL // …	NM_024565 // RefSeq // Homo sapiens cyclin J-like (CCNJL), mRNA. // chr5 // 52 // 52 // 13 // 25 // 1 /// ENST00000257536 // ENSEMBL // havana:novel chromosome:GRCh38:5:160252980:160312600:-1 gene:ENSG00000135083 gene_biotype:protein_coding transcript_biotype:protein_coding // chr5 // 52 // 52 // 13 // 25 // 1 /// ENST00000393977 // ENSEMBL // havana:known chromosome:GRCh38:5:160251652:160312600:…	NM_024565 // Q8IV13 /// NM_024565 // B4DFA1 /// NM_024565 // B4DZA8 /// NM_024565 // E5RFJ6 /// NM_024565 // E7EN43 /// ENST00000257536 // B4DZA8 /// ENST00000257536 // Q8IV13 /// ENST00000257536 // B4DFA1 /// ENST00000257536 // E5RFJ6 /// ENST00000257536 // E7EN43 /// ENST00000393977 // Q8IV13 /// ENST00000393977 // B4DFA1 /// ENST00000393977 // B4DZA8 /// ENST00000393977 // E5RFJ6 /// ENST00000…	NM_024565 // Hs.14070 // blood| brain| embryonic tissue| eye| heart| intestine| kidney| lung| mammary gland| ovary| pancreas| skin| testis| thyroid| uterus| vascular| breast (mammary gland) tumor| colorectal tumor| germ cell tumor| head and neck tumor| kidney tumor| leukemia| lung tumor| non-neoplasia| normal| ovarian tumor| pancreatic tumor| primitive neuroectodermal tumor of the CNS| skin tumor…	NA	NM_024565 // GO:0005634 // nucleus // inferred from electronic annotation /// ENST00000257536 // GO:0005634 // nucleus // inferred from electronic annotation /// ENST00000393977 // GO:0005634 // nucleus // inferred from electronic annotation /// AK302823 // GO:0005634 // nucleus // inferred from electronic annotation /// BC035871 // GO:0005634 // nucleus // inferred from electronic annotation ///…	NA	NA	ENST00000257536 // Pfam // IPR004367 // Cyclin, C-terminal domain /// ENST00000257536 // Pfam // IPR006671 // Cyclin, N-terminal /// ENST00000393977 // Pfam // IPR004367 // Cyclin, C-terminal domain /// ENST00000393977 // Pfam // IPR006671 // Cyclin, N-terminal /// OTTHUMT00000252674 // Pfam // IPR004367 // Cyclin, C-terminal domain /// OTTHUMT00000252674 // Pfam // IPR006671 // Cyclin, N-termina…	1	main	0.595416	1.51091	6.62778	6.35157	0.00086661	0.490834	-0.472639
17070013	17070013	chr8	+	74206837	74237520	20	NM_172037 // RDH10 // retinol dehydrogenase 10 (all-trans) // 8q21.11 // 157506 /// ENST00000240285 // RDH10 // retinol dehydrogenase 10 (all-trans) // 8q21.11 // 157506 /// OTTHUMT00000378982 // RDH10 // retinol dehydrogenase 10 (all-trans) // --- // --- /// uc003xzi.3 // RDH10 // retinol dehydrogenase 10 (all-trans) // 8q21.11 // 157506 /// ENST00000519380 // RDH10 // retinol dehydrogenase 10 (…	NM_172037 // RefSeq // Homo sapiens retinol dehydrogenase 10 (all-trans) (RDH10), mRNA. // chr8 // 75 // 75 // 15 // 20 // 1 /// ENST00000240285 // ENSEMBL // ensembl_havana_transcript:known chromosome:GRCh38:8:73294612:73325281:1 gene:ENSG00000121039 gene_biotype:protein_coding transcript_biotype:protein_coding // chr8 // 75 // 75 // 15 // 20 // 1 /// OTTHUMT00000378982 // Havana transcript // c…	NM_172037 // Q8IZV5 /// NM_172037 // E5RHJ9 /// NM_172037 // E5RK48 /// ENST00000240285 // Q8IZV5 /// ENST00000240285 // E5RK48 /// ENST00000240285 // E5RHJ9 /// uc003xzi.3 // Q8IZV5 /// uc003xzi.3 // E5RHJ9 /// uc003xzi.3 // E5RK48 /// ENST00000519380 // E5RK48 /// ENST00000519380 // E5RHJ9 /// ENST00000519380 // Q8IZV5 /// AF456765 // Q8IZV5 /// AF456765 // E5RHJ9 /// AF456765 // E5RK48 /// AY3…	NM_172037 // Hs.244940 // ascites| bone| brain| cervix| connective tissue| embryonic tissue| eye| heart| intestine| kidney| liver| lung| mammary gland| muscle| nerve| ovary| pancreas| placenta| prostate| skin| spleen| stomach| testis| thyroid| uterus| chondrosarcoma| colorectal tumor| gastrointestinal tumor| germ cell tumor| glioma| kidney tumor| liver tumor| lung tumor| non-neoplasia| normal| ov…	NM_172037 // GO:0001523 // retinoid metabolic process // traceable author statement /// NM_172037 // GO:0001656 // metanephros development // inferred from electronic annotation /// NM_172037 // GO:0001701 // in utero embryonic development // inferred from electronic annotation /// NM_172037 // GO:0002138 // retinoic acid biosynthetic process // inferred from electronic annotation /// NM_172037 /…	NM_172037 // GO:0005634 // nucleus // inferred from direct assay /// NM_172037 // GO:0005737 // cytoplasm // inferred from direct assay /// NM_172037 // GO:0005789 // endoplasmic reticulum membrane // traceable author statement /// NM_172037 // GO:0016021 // integral component of membrane // inferred from direct assay /// NM_172037 // GO:0044297 // cell body // inferred from electronic annotation…	NM_172037 // GO:0004745 // retinol dehydrogenase activity // inferred from direct assay /// NM_172037 // GO:0052650 // NADP-retinol dehydrogenase activity // inferred from electronic annotation /// NM_172037 // GO:0004745 // retinol dehydrogenase activity // inferred from electronic annotation /// NM_172037 // GO:0016491 // oxidoreductase activity // inferred from electronic annotation /// ENST00…	NA	ENST00000240285 // Pfam // IPR002198 // Short-chain dehydrogenase/reductase SDR /// ENST00000240285 // Pfam // IPR013968 // Polyketide synthase, KR /// OTTHUMT00000378982 // Pfam // IPR002198 // Short-chain dehydrogenase/reductase SDR /// OTTHUMT00000378982 // Pfam // IPR013968 // Polyketide synthase, KR /// ENST00000519380 // Pfam // IPR002198 // Short-chain dehydrogenase/reductase SDR /// OTTHU…	1	main	0.594632	1.51009	9.0182	6.34255	0.000872902	0.490834	-0.477217
17002898	17002898	chr5	-	172741716	172756506	21	NM_003714 // STC2 // stanniocalcin 2 // 5q35.1 // 8614 /// ENST00000265087 // STC2 // stanniocalcin 2 // 5q35.1 // 8614 /// AB012664 // STC2 // stanniocalcin 2 // 5q35.1 // 8614 /// AF031036 // STC2 // stanniocalcin 2 // 5q35.1 // 8614 /// AF055460 // STC2 // stanniocalcin 2 // 5q35.1 // 8614 /// AF098462 // STC2 // stanniocalcin 2 // 5q35.1 // 8614 /// AK095862 // STC2 // stanniocalcin 2 // 5q35…	NM_003714 // RefSeq // Homo sapiens stanniocalcin 2 (STC2), mRNA. // chr5 // 71 // 71 // 15 // 21 // 1 /// ENST00000265087 // ENSEMBL // ensembl_havana_transcript:known chromosome:GRCh38:5:173314713:173329503:-1 gene:ENSG00000113739 gene_biotype:protein_coding transcript_biotype:protein_coding // chr5 // 71 // 71 // 15 // 21 // 1 /// AB012664 // GenBank // Homo sapiens hSTC2 mRNA for human second…	NM_003714 // O76061 /// NM_003714 // B3KNF2 /// NM_003714 // E5RG57 /// NM_003714 // H0YB13 /// NM_003714 // Q6FHC9 /// ENST00000265087 // O76061 /// ENST00000265087 // Q6FHC9 /// ENST00000265087 // E5RG57 /// ENST00000265087 // B3KNF2 /// ENST00000265087 // H0YB13 /// AB012664 // O76061 /// AB012664 // B3KNF2 /// AB012664 // E5RG57 /// AB012664 // H0YB13 /// AB012664 // Q6FHC9 /// AF031036 // O7…	NM_003714 // Hs.233160 // adipose tissue| ascites| bladder| blood| bone| bone marrow| brain| cervix| connective tissue| embryonic tissue| esophagus| eye| intestine| kidney| liver| lung| mammary gland| muscle| nerve| ovary| pancreas| placenta| prostate| skin| spleen| stomach| testis| thyroid| trachea| uterus| vascular| breast (mammary gland) tumor| cervical tumor| chondrosarcoma| colorectal tumor|…	NM_003714 // GO:0006874 // cellular calcium ion homeostasis // inferred from electronic annotation /// NM_003714 // GO:0006979 // response to oxidative stress // inferred from electronic annotation /// NM_003714 // GO:0007166 // cell surface receptor signaling pathway // traceable author statement /// NM_003714 // GO:0007267 // cell-cell signaling // traceable author statement /// NM_003714 // GO…	NM_003714 // GO:0005615 // extracellular space // inferred from direct assay /// NM_003714 // GO:0005783 // endoplasmic reticulum // inferred from electronic annotation /// NM_003714 // GO:0005794 // Golgi apparatus // inferred from electronic annotation /// NM_003714 // GO:0005576 // extracellular region // inferred from electronic annotation /// ENST00000265087 // GO:0005615 // extracellular sp…	NM_003714 // GO:0005179 // hormone activity // inferred from electronic annotation /// NM_003714 // GO:0005179 // hormone activity // traceable author statement /// ENST00000265087 // GO:0005179 // hormone activity // inferred from electronic annotation /// ENST00000265087 // GO:0005515 // protein binding // inferred from electronic annotation /// ENST00000265087 // GO:0005179 // hormone activity…	NA	ENST00000265087 // Pfam // IPR004978 // Stanniocalcin /// OTTHUMT00000252965 // Pfam // IPR004978 // Stanniocalcin /// ENST00000518455 // Pfam // IPR004978 // Stanniocalcin /// ENST00000520648 // Pfam // IPR004978 // Stanniocalcin /// OTTHUMT00000372720 // Pfam // IPR004978 // Stanniocalcin /// OTTHUMT00000372722 // Pfam // IPR004978 // Stanniocalcin	1	main	0.594054	1.50948	10.5135	5.99308	0.00116262	0.513108	-0.662511
16652881	16652881	NA	NA	NA	NA	4	NA	--- // --- // neg_control // --- // --- // --- // --- // --- // ---	NA	NA	NA	NA	NA	NA	NA	NA	normgene->intron	0.591485	1.5068	2.75142	5.05423	0.00268596	0.607649	-1.24613
16966049	16966049	chr4	+	39046451	39128477	26	NM_001007075 // KLHL5 // kelch-like family member 5 // 4p14 // 51088 /// NM_001171654 // KLHL5 // kelch-like family member 5 // 4p14 // 51088 /// NM_015990 // KLHL5 // kelch-like family member 5 // 4p14 // 51088 /// NM_199039 // KLHL5 // kelch-like family member 5 // 4p14 // 51088 /// XM_005262654 // KLHL5 // kelch-like family member 5 // 4p14 // 51088 /// ENST00000261425 // KLHL5 // kelch-like f…	NM_001007075 // RefSeq // Homo sapiens kelch-like family member 5 (KLHL5), transcript variant 3, mRNA. // chr4 // 69 // 69 // 18 // 26 // 1 /// NM_001171654 // RefSeq // Homo sapiens kelch-like family member 5 (KLHL5), transcript variant 4, mRNA. // chr4 // 58 // 58 // 15 // 26 // 1 /// NM_015990 // RefSeq // Homo sapiens kelch-like family member 5 (KLHL5), transcript variant 1, mRNA. // chr4 // …	NM_001007075 // Q96PQ7 /// NM_001007075 // H0Y9Y5 /// NM_001007075 // H0YAF6 /// NM_001007075 // Q59HD9 /// NM_001007075 // Q642I3 /// NM_001007075 // Q6PD75 /// NM_001007075 // Q7Z6D5 /// NM_001171654 // Q96PQ7 /// NM_001171654 // H0Y9Y5 /// NM_001171654 // H0YAF6 /// NM_001171654 // Q59HD9 /// NM_001171654 // Q642I3 /// NM_001171654 // Q6PD75 /// NM_001171654 // Q7Z6D5 /// NM_015990 // Q96PQ7 /…	NM_001007075 // Hs.272251 // ascites| blood| bone| bone marrow| brain| cervix| connective tissue| embryonic tissue| esophagus| eye| intestine| kidney| liver| lung| lymph| lymph node| mammary gland| mouth| muscle| nerve| ovary| pancreas| pharynx| placenta| prostate| skin| spleen| stomach| testis| thymus| thyroid| uterus| vascular| breast (mammary gland) tumor| cervical tumor| chondrosarcoma| color…	NM_001007075 // GO:0008150 // biological_process // no biological data available /// NM_001171654 // GO:0008150 // biological_process // no biological data available /// NM_015990 // GO:0008150 // biological_process // no biological data available /// NM_199039 // GO:0008150 // biological_process // no biological data available /// XM_005262654 // GO:0008150 // biological_process // no biological…	NM_001007075 // GO:0005737 // cytoplasm // non-traceable author statement /// NM_001007075 // GO:0005856 // cytoskeleton // inferred from electronic annotation /// NM_001007075 // GO:0005737 // cytoplasm // inferred from electronic annotation /// NM_001171654 // GO:0005737 // cytoplasm // non-traceable author statement /// NM_001171654 // GO:0005856 // cytoskeleton // inferred from electronic ann…	NM_001007075 // GO:0003779 // actin binding // inferred from electronic annotation /// NM_001007075 // GO:0003674 // molecular_function // no biological data available /// NM_001171654 // GO:0003779 // actin binding // inferred from electronic annotation /// NM_001171654 // GO:0003674 // molecular_function // no biological data available /// NM_015990 // GO:0003779 // actin binding // inferred fr…	NA	ENST00000261425 // Pfam // IPR006652 // Kelch repeat type 1 /// ENST00000261425 // Pfam // IPR011498 // Kelch repeat type 2 /// ENST00000261425 // Pfam // IPR011705 // BTB/Kelch-associated /// ENST00000261425 // Pfam // IPR013069 // BTB/POZ /// ENST00000381930 // Pfam // IPR006652 // Kelch repeat type 1 /// ENST00000381930 // Pfam // IPR011498 // Kelch repeat type 2 /// ENST00000381930 // Pfam //…	1	main	0.590709	1.50599	6.77905	4.24246	0.00606767	0.787834	-1.86892
16655911	16655911	NA	NA	NA	NA	4	NA	--- // --- // neg_control // --- // --- // --- // --- // --- // ---	NA	NA	NA	NA	NA	NA	NA	NA	normgene->intron	0.588043	1.50321	2.83121	7.00788	0.000522716	0.412154	-0.165072
16887237	16887237	chr2	+	169921299	169952677	26	NM_001142270 // DHRS9 // dehydrogenase/reductase (SDR family) member 9 // 2q31.1 // 10170 /// NM_001142271 // DHRS9 // dehydrogenase/reductase (SDR family) member 9 // 2q31.1 // 10170 /// NM_001289763 // DHRS9 // dehydrogenase/reductase (SDR family) member 9 // 2q31.1 // 10170 /// NM_199204 // DHRS9 // dehydrogenase/reductase (SDR family) member 9 // 2q31.1 // 10170 /// ENST00000357546 // DHRS9 /…	NM_001142270 // RefSeq // Homo sapiens dehydrogenase/reductase (SDR family) member 9 (DHRS9), transcript variant 3, mRNA. // chr2 // 58 // 58 // 15 // 26 // 1 /// NM_001142271 // RefSeq // Homo sapiens dehydrogenase/reductase (SDR family) member 9 (DHRS9), transcript variant 4, mRNA. // chr2 // 50 // 50 // 13 // 26 // 1 /// NM_001289763 // RefSeq // Homo sapiens dehydrogenase/reductase (SDR famil…	NM_001142270 // Q9BPW9 /// NM_001142270 // B2R835 /// NM_001142270 // C9J430 /// NM_001142270 // Q9Y2P9 /// NM_001142271 // Q9BPW9 /// NM_001142271 // B2R835 /// NM_001142271 // C9J430 /// NM_001142271 // Q9Y2P9 /// NM_001289763 // Q9BPW9 /// NM_001289763 // B2R835 /// NM_001289763 // C9J430 /// NM_001289763 // Q9Y2P9 /// NM_199204 // Q9BPW9 /// NM_199204 // B2R835 /// NM_199204 // C9J430 /// NM_…	NM_001142270 // Hs.179608 // adrenal gland| ascites| blood| bone| brain| cervix| connective tissue| intestine| lung| lymph node| ovary| pancreas| pharynx| placenta| skin| testis| trachea| uterus|adrenal tumor| chondrosarcoma| colorectal tumor| gastrointestinal tumor| germ cell tumor| leukemia| normal| pancreatic tumor| uterine tumor| fetus| infant| adult /// NM_001142271 // Hs.179608 // adrenal g…	NM_001142270 // GO:0008209 // androgen metabolic process // inferred from direct assay /// NM_001142270 // GO:0030855 // epithelial cell differentiation // non-traceable author statement /// NM_001142270 // GO:0042448 // progesterone metabolic process // inferred from direct assay /// NM_001142270 // GO:0042572 // retinol metabolic process // non-traceable author statement /// NM_001142270 // GO:…	NM_001142270 // GO:0030176 // integral component of endoplasmic reticulum membrane // inferred from direct assay /// NM_001142270 // GO:0005783 // endoplasmic reticulum // inferred from electronic annotation /// NM_001142270 // GO:0005789 // endoplasmic reticulum membrane // inferred from electronic annotation /// NM_001142270 // GO:0016020 // membrane // inferred from electronic annotation /// N…	NM_001142270 // GO:0004022 // alcohol dehydrogenase (NAD) activity // inferred from direct assay /// NM_001142270 // GO:0004745 // retinol dehydrogenase activity // inferred from direct assay /// NM_001142270 // GO:0016854 // racemase and epimerase activity // non-traceable author statement /// NM_001142270 // GO:0047035 // testosterone dehydrogenase (NAD+) activity // inferred from direct assay …	NA	ENST00000357546 // Pfam // IPR002198 // Short-chain dehydrogenase/reductase SDR /// ENST00000412271 // Pfam // IPR002198 // Short-chain dehydrogenase/reductase SDR /// ENST00000428522 // Pfam // IPR002198 // Short-chain dehydrogenase/reductase SDR /// ENST00000432060 // Pfam // IPR002198 // Short-chain dehydrogenase/reductase SDR /// ENST00000436483 // Pfam // IPR002198 // Short-chain dehydrogena…	1	main	0.583519	1.4985	6.99905	5.46992	0.00183022	0.554412	-0.97118736170643f
16650493	16650493	NA	NA	NA	NA	2	NA	--- // --- // neg_control // --- // --- // --- // --- // --- // ---	NA	NA	NA	NA	NA	NA	NA	NA	normgene->intron	0.580399	1.49526	2.28722	4.13604	0.00679897	0.79654	-1.95967
16764127	16764127	chr12	-	49388932	49393092	20	NM_015086 // DDN // dendrin // 12q13.12 // 23109 /// ENST00000421952 // DDN // dendrin // 12q13.12 // 23109 /// BC136398 // DDN // dendrin // 12q13.12 // 23109 /// BC136399 // DDN // dendrin // 12q13.12 // 23109 /// OTTHUMT00000343335 // DDN // dendrin // --- // --- /// uc001rsv.1 // DDN // dendrin // 12q13.12 // 23109	NM_015086 // RefSeq // Homo sapiens dendrin (DDN), mRNA. // chr12 // 100 // 100 // 20 // 20 // 0 /// ENST00000421952 // ENSEMBL // ensembl_havana_transcript:known chromosome:GRCh38:12:48995149:48999309:-1 gene:ENSG00000181418 gene_biotype:protein_coding transcript_biotype:protein_coding // chr12 // 100 // 100 // 20 // 20 // 0 /// BC136398 // GenBank // Homo sapiens dendrin, mRNA (cDNA clone MGC:1…	NM_015086 // O94850 /// NM_015086 // B9EGD7 /// ENST00000421952 // O94850 /// ENST00000421952 // B9EGD7 /// BC136398 // B9EGD7 /// BC136398 // O94850 /// BC136399 // B9EGD7 /// BC136399 // O94850 /// uc001rsv.1 // O94850 /// uc001rsv.1 // B9EGD7	NM_015086 // Hs.591044 // ascites| brain| cervix| intestine| lymph node| muscle| skin| gastrointestinal tumor| germ cell tumor| glioma| non-neoplasia| normal| skin tumor| soft tissue/muscle tissue tumor| fetus| adult /// ENST00000421952 // Hs.591044 // ascites| brain| cervix| intestine| lymph node| muscle| skin| gastrointestinal tumor| germ cell tumor| glioma| non-neoplasia| normal| skin tumor| s…	NA	NM_015086 // GO:0005634 // nucleus // inferred from electronic annotation /// NM_015086 // GO:0005737 // cytoplasm // inferred from direct assay /// NM_015086 // GO:0005789 // endoplasmic reticulum membrane // inferred from electronic annotation /// NM_015086 // GO:0032591 // dendritic spine membrane // inferred from electronic annotation /// NM_015086 // GO:0042995 // cell projection // inferred…	NM_015086 // GO:0005515 // protein binding // inferred from physical interaction /// ENST00000421952 // GO:0005515 // protein binding // inferred from physical interaction /// BC136398 // GO:0005515 // protein binding // inferred from physical interaction /// BC136399 // GO:0005515 // protein binding // inferred from physical interaction /// OTTHUMT00000343335 // GO:0005515 // protein binding // …	NA	NA	1	main	0.572404	1.487	4.37856	5.50477	0.001774	0.551384	-0.94938
16745155	16745155	NA	NA	NA	NA	3	NA	--- // --- // pos_control // --- // --- // --- // --- // --- // ---	NA	NA	NA	NA	NA	NA	NA	NA	normgene->exon	0.570076	1.4846	6.11514	6.93809	0.000550557	0.421703	-0.195512
16725984	16725984	chr11	+	62623484	62656816	23	NM_001012662 // SLC3A2 // solute carrier family 3 (amino acid transporter heavy chain), member 2 // 11q13 // 6520 /// NM_001012664 // SLC3A2 // solute carrier family 3 (amino acid transporter heavy chain), member 2 // 11q13 // 6520 /// NM_002394 // SLC3A2 // solute carrier family 3 (amino acid transporter heavy chain), member 2 // 11q13 // 6520 /// ENST00000377890 // SLC3A2 // solute carrier fami…	NM_001012662 // RefSeq // Homo sapiens solute carrier family 3 (amino acid transporter heavy chain), member 2 (SLC3A2), transcript variant 2, mRNA. // chr11 // 100 // 52 // 12 // 12 // 0 /// NM_001012664 // RefSeq // Homo sapiens solute carrier family 3 (amino acid transporter heavy chain), member 2 (SLC3A2), transcript variant 5, mRNA. // chr11 // 100 // 52 // 12 // 12 // 0 /// NM_002394 // RefS…	NM_001012662 // P08195 /// NM_001012662 // B4E2Z3 /// NM_001012662 // B4E3E4 /// NM_001012662 // F5GZI0 /// NM_001012662 // F5GZR9 /// NM_001012662 // F5GZS6 /// NM_001012662 // F5H056 /// NM_001012662 // F5H0E2 /// NM_001012662 // F5H867 /// NM_001012662 // H0YFS2 /// NM_001012662 // H0YFX4 /// NM_001012662 // H0YH36 /// NM_001012662 // J3KPF3 /// NM_001012664 // P08195 /// NM_001012664 // B4E2Z…	NM_001012662 // Hs.502769 // adipose tissue| adrenal gland| ascites| bladder| blood| bone| bone marrow| brain| cervix| connective tissue| ear| embryonic tissue| esophagus| eye| heart| intestine| kidney| larynx| liver| lung| lymph| lymph node| mammary gland| mouth| muscle| nerve| ovary| pancreas| parathyroid| placenta| prostate| salivary gland| skin| spleen| stomach| testis| thymus| thyroid| tonsi…	NM_001012662 // GO:0005975 // carbohydrate metabolic process // inferred from electronic annotation /// NM_001012662 // GO:0006811 // ion transport // traceable author statement /// NM_001012662 // GO:0006816 // calcium ion transport // non-traceable author statement /// NM_001012662 // GO:0006865 // amino acid transport // traceable author statement /// NM_001012662 // GO:0007596 // blood coagul…	NM_001012662 // GO:0005634 // nucleus // inferred from direct assay /// NM_001012662 // GO:0005737 // cytoplasm // inferred from direct assay /// NM_001012662 // GO:0005886 // plasma membrane // inferred from direct assay /// NM_001012662 // GO:0005886 // plasma membrane // traceable author statement /// NM_001012662 // GO:0016021 // integral component of membrane // non-traceable author statemen…	NM_001012662 // GO:0003725 // double-stranded RNA binding // inferred from direct assay /// NM_001012662 // GO:0003824 // catalytic activity // inferred from electronic annotation /// NM_001012662 // GO:0005432 // calcium:sodium antiporter activity // traceable author statement /// NM_001012662 // GO:0005515 // protein binding // inferred from physical interaction /// NM_001012662 // GO:0015175 /…	NA	ENST00000377890 // Pfam // IPR006047 // Glycosyl hydrolase, family 13, catalytic domain /// ENST00000377891 // Pfam // IPR006047 // Glycosyl hydrolase, family 13, catalytic domain /// OTTHUMT00000157306 // Pfam // IPR006047 // Glycosyl hydrolase, family 13, catalytic domain /// OTTHUMT00000396040 // Pfam // IPR006047 // Glycosyl hydrolase, family 13, catalytic domain /// ENST00000338663 // Pfam /…	1	main	0.567592	1.48205	10.7079	7.33872	0.000411035	0.358396	-0.027476611908937c
16657071	16657071	NA	NA	NA	NA	4	NA	--- // --- // neg_control // --- // --- // --- // --- // --- // ---	NA	NA	NA	NA	NA	NA	NA	NA	normgene->intron	0.567296	1.48174	4.37666	4.75301	0.00359602	0.660973	-1.46335
16937137	16937137	chr3	+	8543393	8609806	23	NM_001278233 // LMCD1 // LIM and cysteine-rich domains 1 // 3p26-p24 // 29995 /// NM_001278234 // LMCD1 // LIM and cysteine-rich domains 1 // 3p26-p24 // 29995 /// NM_001278235 // LMCD1 // LIM and cysteine-rich domains 1 // 3p26-p24 // 29995 /// NM_014583 // LMCD1 // LIM and cysteine-rich domains 1 // 3p26-p24 // 29995 /// ENST00000157600 // LMCD1 // LIM and cysteine-rich domains 1 // 3p26-p24 //…	NM_001278233 // RefSeq // Homo sapiens LIM and cysteine-rich domains 1 (LMCD1), transcript variant 2, mRNA. // chr3 // 65 // 65 // 15 // 23 // 1 /// NM_001278234 // RefSeq // Homo sapiens LIM and cysteine-rich domains 1 (LMCD1), transcript variant 3, mRNA. // chr3 // 52 // 52 // 12 // 23 // 1 /// NM_001278235 // RefSeq // Homo sapiens LIM and cysteine-rich domains 1 (LMCD1), transcript variant 4,…	NM_001278233 // Q9NZU5 /// NM_001278233 // B4DEY6 /// NM_001278233 // B7Z6R5 /// NM_001278234 // Q9NZU5 /// NM_001278234 // B4DEY6 /// NM_001278234 // B7Z6R5 /// NM_001278235 // Q9NZU5 /// NM_001278235 // B4DEY6 /// NM_001278235 // B7Z6R5 /// NM_001278235 // F5GX84 /// NM_014583 // Q9NZU5 /// NM_014583 // B4DEY6 /// NM_014583 // B7Z6R5 /// ENST00000157600 // Q9NZU5 /// ENST00000157600 // B4DEY6 /…	NM_001278233 // Hs.475353 // bone| brain| cervix| connective tissue| embryonic tissue| esophagus| eye| heart| intestine| kidney| larynx| liver| lung| lymph node| mammary gland| mouth| muscle| nerve| ovary| pancreas| parathyroid| placenta| prostate| salivary gland| skin| spleen| stomach| testis| trachea| umbilical cord| uterus| vascular| breast (mammary gland) tumor| chondrosarcoma| esophageal tum…	NM_001278233 // GO:0000122 // negative regulation of transcription from RNA polymerase II promoter // inferred from electronic annotation /// NM_001278233 // GO:0006351 // transcription, DNA-templated // inferred from electronic annotation /// NM_001278233 // GO:0010611 // regulation of cardiac muscle hypertrophy // inferred from mutant phenotype /// NM_001278233 // GO:0070886 // positive regulat…	NM_001278233 // GO:0005615 // extracellular space // inferred from direct assay /// NM_001278233 // GO:0005634 // nucleus // inferred from electronic annotation /// NM_001278233 // GO:0005737 // cytoplasm // inferred from electronic annotation /// NM_001278233 // GO:0031012 // extracellular matrix // inferred from direct assay /// NM_001278234 // GO:0005615 // extracellular space // inferred from…	NM_001278233 // GO:0003714 // transcription corepressor activity // inferred from sequence or structural similarity /// NM_001278233 // GO:0008270 // zinc ion binding // inferred from electronic annotation /// NM_001278233 // GO:0003714 // transcription corepressor activity // inferred from electronic annotation /// NM_001278233 // GO:0046872 // metal ion binding // inferred from electronic annot…	NA	ENST00000157600 // Pfam // IPR001781 // Zinc finger, LIM-type /// ENST00000157600 // Pfam // IPR010442 // PET domain /// ENST00000397386 // Pfam // IPR001781 // Zinc finger, LIM-type /// ENST00000397386 // Pfam // IPR010442 // PET domain /// ENST00000454244 // Pfam // IPR001781 // Zinc finger, LIM-type /// ENST00000454244 // Pfam // IPR010442 // PET domain /// ENST00000535732 // Pfam // IPR010442…	1	main	0.564294	1.47866	6.10764	5.24459	0.00224726	0.584911	-1.11677
16735865	16735865	chr11	-	11173944	11177996	9	NA	NONHSAT018016 // NONCODE // Non-coding transcript identified by NONCODE: Linc // chr11 // 100 // 100 // 9 // 9 // 0 /// TCONS_00019574-XLOC_009373 // Rinn lincRNA // linc-ZBED5-1 chr11:-:11173943-11177996 // chr11 // 100 // 100 // 9 // 9 // 0	NA	NA	NA	NA	NA	NA	NA	1	main	0.563621	1.47797	4.48208	6.11231	0.00105282	0.513108	-0.59751
16696946	16696946	chr1	-	182023705	182030847	19	NM_001009992 // ZNF648 // zinc finger protein 648 // 1q25.3 // 127665 /// ENST00000339948 // ZNF648 // zinc finger protein 648 // 1q25.3 // 127665 /// BC137223 // ZNF648 // zinc finger protein 648 // 1q25.3 // 127665 /// BC137224 // ZNF648 // zinc finger protein 648 // 1q25.3 // 127665 /// OTTHUMT00000090794 // ZNF648 // zinc finger protein 648 // --- // --- /// uc001goz.3 // ZNF648 // zinc finge…	NM_001009992 // RefSeq // Homo sapiens zinc finger protein 648 (ZNF648), mRNA. // chr1 // 100 // 100 // 19 // 19 // 0 /// ENST00000339948 // ENSEMBL // ensembl_havana_transcript:novel chromosome:GRCh38:1:182054570:182061712:-1 gene:ENSG00000179930 gene_biotype:protein_coding transcript_biotype:protein_coding // chr1 // 100 // 100 // 19 // 19 // 0 /// BC137223 // GenBank // Homo sapiens zinc finge…	NM_001009992 // Q5T619 /// ENST00000339948 // Q5T619 /// BC137223 // Q5T619 /// BC137224 // Q5T619 /// uc001goz.3 // Q5T619	NM_001009992 // Hs.684328 // skin| trachea| skin tumor /// ENST00000339948 // Hs.684328 // skin| trachea| skin tumor /// BC137223 // Hs.684328 // skin| trachea| skin tumor /// BC137224 // Hs.684328 // skin| trachea| skin tumor /// uc001goz.3 // Hs.684328 // skin| trachea| skin tumor	NM_001009992 // GO:0006351 // transcription, DNA-templated // inferred from electronic annotation /// NM_001009992 // GO:0006355 // regulation of transcription, DNA-templated // inferred from electronic annotation /// ENST00000339948 // GO:0006351 // transcription, DNA-templated // inferred from electronic annotation /// ENST00000339948 // GO:0006355 // regulation of transcription, DNA-templated …	NM_001009992 // GO:0005634 // nucleus // inferred from electronic annotation /// ENST00000339948 // GO:0005634 // nucleus // inferred from electronic annotation /// BC137223 // GO:0005634 // nucleus // inferred from electronic annotation /// BC137224 // GO:0005634 // nucleus // inferred from electronic annotation /// OTTHUMT00000090794 // GO:0005634 // nucleus // inferred from electronic annotati…	NM_001009992 // GO:0003677 // DNA binding // inferred from electronic annotation /// NM_001009992 // GO:0046872 // metal ion binding // inferred from electronic annotation /// NM_001009992 // GO:0003676 // nucleic acid binding // inferred from electronic annotation /// ENST00000339948 // GO:0003677 // DNA binding // inferred from electronic annotation /// ENST00000339948 // GO:0046872 // metal io…	NA	ENST00000339948 // Pfam // IPR007087 // Zinc finger, C2H2 /// OTTHUMT00000090794 // Pfam // IPR007087 // Zinc finger, C2H2	1	main	0.555147	1.46932	3.49323	7.06576	0.000500858	0.400813	-0.140209
17086350	17086350	chr9	+	86587148	86590692	25	OTTHUMT00000052868 // RP11-575L7.8 // putative novel transcript // --- // ---	OTTHUMT00000052868 // Havana transcript // cdna:all chromosome:VEGA56:9:83972233:83975777:1 Gene:OTTHUMG00000020112 // chr9 // 100 // 100 // 25 // 25 // 1 /// ENST00000448389 // ENSEMBL // havana:known chromosome:GRCh38:9:83972233:83975777:1 gene:ENSG00000235298 gene_biotype:antisense transcript_biotype:antisense // chr9 // 100 // 100 // 25 // 25 // 1 /// NONHSAT132767 // NONCODE // Non-coding tr…	NA	ENST00000448389 // Hs.602597 // normal| fetus	NA	NA	NA	NA	NA	1	main	0.555071	1.46924	3.49426	5.26073	0.002214	0.584911	-1.10608
16733421	16733421	chr11	+	129685714	129729898	22	NM_138788 // TMEM45B // transmembrane protein 45B // 11q24.3 // 120224 /// XM_005271400 // TMEM45B // transmembrane protein 45B // 11q24.3 // 120224 /// XM_005271401 // TMEM45B // transmembrane protein 45B // 11q24.3 // 120224 /// ENST00000281441 // TMEM45B // transmembrane protein 45B // 11q24.3 // 120224 /// ENST00000524567 // TMEM45B // transmembrane protein 45B // 11q24.3 // 120224 /// ENST00…	NM_138788 // RefSeq // Homo sapiens transmembrane protein 45B (TMEM45B), mRNA. // chr11 // 100 // 59 // 13 // 13 // 0 /// XM_005271400 // RefSeq // PREDICTED: Homo sapiens transmembrane protein 45B (TMEM45B), transcript variant X1, mRNA. // chr11 // 100 // 59 // 13 // 13 // 0 /// XM_005271401 // RefSeq // PREDICTED: Homo sapiens transmembrane protein 45B (TMEM45B), transcript variant X2, mRNA. //…	NM_138788 // Q96B21 /// XM_005271400 // Q96B21 /// XM_005271401 // Q96B21 /// ENST00000281441 // Q96B21 /// ENST00000524567 // Q96B21 /// ENST00000527754 // Q96B21 /// AK098106 // Q96B21 /// AK290283 // Q96B21 /// AK292058 // Q96B21 /// BC016153 // Q96B21 /// uc001qfe.1 // Q96B21 /// uc001qff.1 // Q96B21	NM_138788 // Hs.504301 // ascites| bladder| cervix| esophagus| intestine| kidney| liver| lung| lymph node| mammary gland| pancreas| parathyroid| pharynx| placenta| prostate| skin| stomach| trachea| uterus| cervical tumor| colorectal tumor| esophageal tumor| gastrointestinal tumor| germ cell tumor| head and neck tumor| leukemia| liver tumor| lung tumor| non-neoplasia| normal| pancreatic tumor| pro…	NA	NM_138788 // GO:0016021 // integral component of membrane // inferred from electronic annotation /// NM_138788 // GO:0016020 // membrane // inferred from electronic annotation /// XM_005271400 // GO:0016021 // integral component of membrane // inferred from electronic annotation /// XM_005271400 // GO:0016020 // membrane // inferred from electronic annotation /// XM_005271401 // GO:0016021 // int…	NA	NA	ENST00000281441 // Pfam // IPR006904 // Protein of unknown function DUF716 (TMEM45) /// ENST00000524567 // Pfam // IPR006904 // Protein of unknown function DUF716 (TMEM45) /// OTTHUMT00000386058 // Pfam // IPR006904 // Protein of unknown function DUF716 (TMEM45) /// OTTHUMT00000386062 // Pfam // IPR006904 // Protein of unknown function DUF716 (TMEM45)	1	main	0.55474	1.4689	8.19658	5.54191	0.00171626	0.551384	-0.926339
16781466	16781466	chr14	+	20611895	20612821	13	NM_001004724 // OR4N5 // olfactory receptor, family 4, subfamily N, member 5 // 14q11.2 // 390437 /// ENST00000333629 // OR4N5 // olfactory receptor, family 4, subfamily N, member 5 // 14q11.2 // 390437 /// OTTHUMT00000410347 // OR4N5 // olfactory receptor, family 4, subfamily N, member 5 // --- // --- /// uc010tla.2 // OR4N5 // olfactory receptor, family 4, subfamily N, member 5 // 14q11.2 // 39…	NM_001004724 // RefSeq // Homo sapiens olfactory receptor, family 4, subfamily N, member 5 (OR4N5), mRNA. // chr14 // 100 // 100 // 13 // 13 // 0 /// ENST00000333629 // ENSEMBL // ensembl_havana_transcript:known chromosome:GRCh38:14:20143736:20144662:1 gene:ENSG00000184394 gene_biotype:protein_coding transcript_biotype:protein_coding // chr14 // 100 // 100 // 13 // 13 // 0 /// OTTHUMT00000410347 …	NM_001004724 // Q8IXE1 /// ENST00000333629 // Q8IXE1 /// uc010tla.2 // Q8IXE1	NM_001004724 // Hs.553766 // --- /// ENST00000333629 // Hs.553766 // --- /// uc010tla.2 // Hs.553766 // ---	NM_001004724 // GO:0007186 // G-protein coupled receptor signaling pathway // inferred from electronic annotation /// NM_001004724 // GO:0050911 // detection of chemical stimulus involved in sensory perception of smell // inferred from electronic annotation /// NM_001004724 // GO:0007165 // signal transduction // inferred from electronic annotation /// NM_001004724 // GO:0007608 // sensory percep…	NM_001004724 // GO:0005886 // plasma membrane // traceable author statement /// NM_001004724 // GO:0016021 // integral component of membrane // inferred from electronic annotation /// NM_001004724 // GO:0005886 // plasma membrane // inferred from electronic annotation /// NM_001004724 // GO:0016020 // membrane // inferred from electronic annotation /// ENST00000333629 // GO:0005886 // plasma memb…	NM_001004724 // GO:0004930 // G-protein coupled receptor activity // inferred from electronic annotation /// NM_001004724 // GO:0004984 // olfactory receptor activity // inferred from electronic annotation /// NM_001004724 // GO:0004871 // signal transducer activity // inferred from electronic annotation /// ENST00000333629 // GO:0004930 // G-protein coupled receptor activity // inferred from ele…	NA	ENST00000333629 // Pfam // IPR000276 // G protein-coupled receptor, rhodopsin-like /// OTTHUMT00000410347 // Pfam // IPR000276 // G protein-coupled receptor, rhodopsin-like	1	main	0.547958	1.46201	3.15913	4.13085	0.00683714	0.79654	-1.96416
16687352	16687352	chr1	-	53708036	53793821	23	NM_001018054 // LRP8 // low density lipoprotein receptor-related protein 8, apolipoprotein e receptor // 1p34 // 7804 /// NM_004631 // LRP8 // low density lipoprotein receptor-related protein 8, apolipoprotein e receptor // 1p34 // 7804 /// NM_017522 // LRP8 // low density lipoprotein receptor-related protein 8, apolipoprotein e receptor // 1p34 // 7804 /// NM_033300 // LRP8 // low density lipopr…	NM_001018054 // RefSeq // Homo sapiens low density lipoprotein receptor-related protein 8, apolipoprotein e receptor (LRP8), transcript variant 4, mRNA. // chr1 // 100 // 78 // 18 // 18 // 0 /// NM_004631 // RefSeq // Homo sapiens low density lipoprotein receptor-related protein 8, apolipoprotein e receptor (LRP8), transcript variant 1, mRNA. // chr1 // 100 // 83 // 19 // 19 // 0 /// NM_017522 //…	NM_001018054 // Q14114 /// NM_001018054 // B3KU40 /// NM_001018054 // E9PKG2 /// NM_001018054 // E9PP15 /// NM_001018054 // H0YCA4 /// NM_001018054 // H0YEA5 /// NM_001018054 // H0YEV6 /// NM_004631 // Q14114 /// NM_004631 // B3KU40 /// NM_004631 // E9PKG2 /// NM_004631 // E9PP15 /// NM_004631 // H0YCA4 /// NM_004631 // H0YEA5 /// NM_004631 // H0YEV6 /// NM_017522 // Q14114 /// NM_017522 // B3KU4…	NM_001018054 // Hs.280387 // ascites| blood| bone| brain| cervix| embryonic tissue| eye| intestine| liver| lung| lymph| lymph node| mammary gland| mouth| nerve| pancreas| placenta| prostate| testis| thyroid| uterus| vascular| breast (mammary gland) tumor| cervical tumor| chondrosarcoma| colorectal tumor| gastrointestinal tumor| germ cell tumor| glioma| head and neck tumor| leukemia| liver tumor| …	NM_001018054 // GO:0000122 // negative regulation of transcription from RNA polymerase II promoter // inferred from sequence or structural similarity /// NM_001018054 // GO:0001523 // retinoid metabolic process // traceable author statement /// NM_001018054 // GO:0006508 // proteolysis // non-traceable author statement /// NM_001018054 // GO:0006629 // lipid metabolic process // non-traceable aut…	NM_001018054 // GO:0005576 // extracellular region // inferred from electronic annotation /// NM_001018054 // GO:0005875 // microtubule associated complex // inferred from electronic annotation /// NM_001018054 // GO:0005886 // plasma membrane // traceable author statement /// NM_001018054 // GO:0005901 // caveola // inferred from direct assay /// NM_001018054 // GO:0014069 // postsynaptic densit…	NM_001018054 // GO:0004888 // transmembrane signaling receptor activity // traceable author statement /// NM_001018054 // GO:0005509 // calcium ion binding // inferred from electronic annotation /// NM_001018054 // GO:0005515 // protein binding // inferred from physical interaction /// NM_001018054 // GO:0008035 // high-density lipoprotein particle binding // inferred from electronic annotation /…	NA	ENST00000306052 // Pfam // IPR000033 // LDLR class B repeat /// ENST00000306052 // Pfam // IPR001881 // EGF-like calcium-binding domain /// ENST00000306052 // Pfam // IPR002172 // Low-density lipoprotein (LDL) receptor class A repeat /// ENST00000347547 // Pfam // IPR000033 // LDLR class B repeat /// ENST00000347547 // Pfam // IPR001881 // EGF-like calcium-binding domain /// ENST00000347547 // Pf…	1	main	0.547451	1.4615	7.63623	5.0251	0.00276139	0.613674	-1.2664549393052/
17015652	17015652	chr6	-	11183531	11382581	45	ENST00000379433 // NEDD9 // neural precursor cell expressed, developmentally down-regulated 9 // 6p25-p24 // 4739 /// OTTHUMT00000039855 // NEDD9 // neural precursor cell expressed, developmentally down-regulated 9 // --- // --- /// NM_182966 // NEDD9 // neural precursor cell expressed, developmentally down-regulated 9 // 6p25-p24 // 4739 /// NR_073131 // NEDD9 // neural precursor cell expressed,…	ENST00000379433 // ENSEMBL // ensembl_havana_transcript:known chromosome:GRCh38:6:11198308:11232658:-1 gene:ENSG00000111859 gene_biotype:protein_coding transcript_biotype:protein_coding // chr6 // 67 // 67 // 30 // 45 // 1 /// OTTHUMT00000039855 // Havana transcript // cdna:all chromosome:VEGA56:6:11198308:11232658:-1 Gene:OTTHUMG00000014255 // chr6 // 67 // 67 // 30 // 45 // 1 /// NM_182966 // R…	ENST00000379433 // Q14511 /// ENST00000379433 // D6RGD7 /// ENST00000379433 // D6RBQ2 /// ENST00000379433 // D6RDV1 /// ENST00000379433 // D6REP7 /// NM_182966 // Q14511 /// NM_182966 // D6RBQ2 /// NM_182966 // D6RDV1 /// NM_182966 // D6REP7 /// NM_182966 // D6RGD7 /// NR_073131 // Q14511 /// NR_073131 // D6RBQ2 /// NR_073131 // D6RDV1 /// NR_073131 // D6REP7 /// NR_073131 // D6RGD7 /// ENST00000…	ENST00000379433 // Hs.37982 // adipose tissue| ascites| bladder| blood| bone| bone marrow| brain| cervix| connective tissue| embryonic tissue| esophagus| eye| heart| intestine| kidney| larynx| liver| lung| lymph| lymph node| mammary gland| mouth| muscle| nerve| ovary| pancreas| pharynx| pituitary gland| placenta| prostate| skin| spleen| stomach| testis| thymus| thyroid| trachea| umbilical cord| u…	ENST00000379433 // GO:0007010 // cytoskeleton organization // non-traceable author statement /// ENST00000379433 // GO:0007067 // mitotic nuclear division // inferred from electronic annotation /// ENST00000379433 // GO:0007155 // cell adhesion // inferred from electronic annotation /// ENST00000379433 // GO:0007165 // signal transduction // traceable author statement /// ENST00000379433 // GO:00…	ENST00000379433 // GO:0000922 // spindle pole // inferred from electronic annotation /// ENST00000379433 // GO:0005634 // nucleus // inferred from electronic annotation /// ENST00000379433 // GO:0005737 // cytoplasm // traceable author statement /// ENST00000379433 // GO:0005794 // Golgi apparatus // inferred from electronic annotation /// ENST00000379433 // GO:0005819 // spindle // traceable aut…	ENST00000379433 // GO:0005515 // protein binding // inferred from physical interaction /// NM_182966 // GO:0005515 // protein binding // inferred from physical interaction /// NR_073131 // GO:0005515 // protein binding // inferred from physical interaction /// ENST00000448183 // GO:0005515 // protein binding // inferred from physical interaction /// BC020686 // GO:0005515 // protein binding // in…	NA	ENST00000379433 // Pfam // IPR001452 // SH3 domain /// ENST00000379433 // Pfam // IPR011511 // Variant SH3 domain /// OTTHUMT00000039855 // Pfam // IPR001452 // SH3 domain /// OTTHUMT00000039855 // Pfam // IPR011511 // Variant SH3 domain /// ENST00000379446 // Pfam // IPR001452 // SH3 domain /// ENST00000379446 // Pfam // IPR011511 // Variant SH3 domain /// ENST00000379446 // Pfam // IPR014928 //…	1	main	0.547359	1.46141	3.81129	5.78985	0.00138168	0.513108	-0.777761
17118190	17118190	chr6	-	11183531	11382581	45	ENST00000379433 // NEDD9 // neural precursor cell expressed, developmentally down-regulated 9 // 6p25-p24 // 4739 /// OTTHUMT00000039855 // NEDD9 // neural precursor cell expressed, developmentally down-regulated 9 // --- // --- /// NM_182966 // NEDD9 // neural precursor cell expressed, developmentally down-regulated 9 // 6p25-p24 // 4739 /// NR_073131 // NEDD9 // neural precursor cell expressed,…	ENST00000379433 // ENSEMBL // ensembl_havana_transcript:known chromosome:GRCh38:6:11198308:11232658:-1 gene:ENSG00000111859 gene_biotype:protein_coding transcript_biotype:protein_coding // chr6 // 67 // 67 // 30 // 45 // 1 /// OTTHUMT00000039855 // Havana transcript // cdna:all chromosome:VEGA56:6:11198308:11232658:-1 Gene:OTTHUMG00000014255 // chr6 // 67 // 67 // 30 // 45 // 1 /// NM_182966 // R…	ENST00000379433 // Q14511 /// ENST00000379433 // D6RGD7 /// ENST00000379433 // D6RBQ2 /// ENST00000379433 // D6RDV1 /// ENST00000379433 // D6REP7 /// NM_182966 // Q14511 /// NM_182966 // D6RBQ2 /// NM_182966 // D6RDV1 /// NM_182966 // D6REP7 /// NM_182966 // D6RGD7 /// NR_073131 // Q14511 /// NR_073131 // D6RBQ2 /// NR_073131 // D6RDV1 /// NR_073131 // D6REP7 /// NR_073131 // D6RGD7 /// ENST00000…	ENST00000379433 // Hs.37982 // adipose tissue| ascites| bladder| blood| bone| bone marrow| brain| cervix| connective tissue| embryonic tissue| esophagus| eye| heart| intestine| kidney| larynx| liver| lung| lymph| lymph node| mammary gland| mouth| muscle| nerve| ovary| pancreas| pharynx| pituitary gland| placenta| prostate| skin| spleen| stomach| testis| thymus| thyroid| trachea| umbilical cord| u…	ENST00000379433 // GO:0007010 // cytoskeleton organization // non-traceable author statement /// ENST00000379433 // GO:0007067 // mitotic nuclear division // inferred from electronic annotation /// ENST00000379433 // GO:0007155 // cell adhesion // inferred from electronic annotation /// ENST00000379433 // GO:0007165 // signal transduction // traceable author statement /// ENST00000379433 // GO:00…	ENST00000379433 // GO:0000922 // spindle pole // inferred from electronic annotation /// ENST00000379433 // GO:0005634 // nucleus // inferred from electronic annotation /// ENST00000379433 // GO:0005737 // cytoplasm // traceable author statement /// ENST00000379433 // GO:0005794 // Golgi apparatus // inferred from electronic annotation /// ENST00000379433 // GO:0005819 // spindle // traceable aut…	ENST00000379433 // GO:0005515 // protein binding // inferred from physical interaction /// NM_182966 // GO:0005515 // protein binding // inferred from physical interaction /// NR_073131 // GO:0005515 // protein binding // inferred from physical interaction /// ENST00000448183 // GO:0005515 // protein binding // inferred from physical interaction /// BC020686 // GO:0005515 // protein binding // in…	NA	ENST00000379433 // Pfam // IPR001452 // SH3 domain /// ENST00000379433 // Pfam // IPR011511 // Variant SH3 domain /// OTTHUMT00000039855 // Pfam // IPR001452 // SH3 domain /// OTTHUMT00000039855 // Pfam // IPR011511 // Variant SH3 domain /// ENST00000379446 // Pfam // IPR001452 // SH3 domain /// ENST00000379446 // Pfam // IPR011511 // Variant SH3 domain /// ENST00000379446 // Pfam // IPR014928 //…	1	main	0.547359	1.46141	3.81129	5.78985	0.00138168	0.513108	-0.777761
16926296	16926296	chr21	-	45619132	45621216	22	NA	NONHSAT082492 // NONCODE // Non-coding transcript identified by NONCODE: Linc // chr21 // 100 // 100 // 22 // 22 // 1 /// TCONS_00029175-XLOC_014114 // Rinn lincRNA // linc-CSTB-9 chr21:-:45619131-45621216 // chr21 // 100 // 100 // 22 // 22 // 1	NA	NA	NA	NA	NA	NA	NA	1	main	0.542762	1.45676	5.76787	5.32025	0.00209613	0.582321	-1.06699
16713514	16713514	chr10	-	44282860	44285865	8	NR_002726 // HNRNPA3P1 // heterogeneous nuclear ribonucleoprotein A3 pseudogene 1 // 10q11.21 // 10151 /// S63912 // HNRNPA3P1 // heterogeneous nuclear ribonucleoprotein A3 pseudogene 1 // 10q11.21 // 10151 /// uc010qfe.1 // HNRNPA3P1 // heterogeneous nuclear ribonucleoprotein A3 pseudogene 1 // 10q11.21 // 10151	NR_002726 // RefSeq // Homo sapiens heterogeneous nuclear ribonucleoprotein A3 pseudogene 1 (HNRNPA3P1), non-coding RNA. // chr10 // 100 // 100 // 8 // 8 // 0 /// S63912 // GenBank // D10S102=FBRNP [human, fetal brain, mRNA, 3043 nt]. // chr10 // 88 // 100 // 7 // 8 // 0 /// uc010qfe.1 // UCSC Genes // Homo sapiens heterogeneous nuclear ribonucleoprotein A3 pseudogene 1 (HNRNPA3P1), non-coding RN…	NR_002726 // Q65ZQ3 /// S63912 // Q65ZQ3 /// uc010qfe.1 // Q65ZQ3	NR_002726 // Hs.632956 // brain| kidney| spleen| kidney tumor| normal| fetus /// S63912 // Hs.632956 // brain| kidney| spleen| kidney tumor| normal| fetus /// uc010qfe.1 // Hs.632956 // brain| kidney| spleen| kidney tumor| normal| fetus	NA	NA	NR_002726 // GO:0000166 // nucleotide binding // inferred from electronic annotation /// NR_002726 // GO:0003676 // nucleic acid binding // inferred from electronic annotation /// S63912 // GO:0000166 // nucleotide binding // inferred from electronic annotation /// S63912 // GO:0003676 // nucleic acid binding // inferred from electronic annotation /// uc010qfe.1 // GO:0000166 // nucleotide bindin…	NA	NA	1	main	0.541243	1.45523	3.57022	5.57167	0.00167153	0.546479	-0.908025
16851427	16851427	chr18	+	20714528	20840434	25	NM_001100619 // CABLES1 // Cdk5 and Abl enzyme substrate 1 // 18q11.2 // 91768 /// NM_001256438 // CABLES1 // Cdk5 and Abl enzyme substrate 1 // 18q11.2 // 91768 /// NM_138375 // CABLES1 // Cdk5 and Abl enzyme substrate 1 // 18q11.2 // 91768 /// ENST00000256925 // CABLES1 // Cdk5 and Abl enzyme substrate 1 // 18q11.2 // 91768 /// ENST00000400473 // CABLES1 // Cdk5 and Abl enzyme substrate 1 // 18…	NM_001100619 // RefSeq // Homo sapiens Cdk5 and Abl enzyme substrate 1 (CABLES1), transcript variant 2, mRNA. // chr18 // 80 // 80 // 20 // 25 // 1 /// NM_001256438 // RefSeq // Homo sapiens Cdk5 and Abl enzyme substrate 1 (CABLES1), transcript variant 4, mRNA. // chr18 // 84 // 84 // 21 // 25 // 1 /// NM_138375 // RefSeq // Homo sapiens Cdk5 and Abl enzyme substrate 1 (CABLES1), transcript varia…	NM_001100619 // Q8TDN4 /// NM_001100619 // A7K6Y5 /// NM_001100619 // B4E3V5 /// NM_001100619 // J3QRY5 /// NM_001100619 // V9GYB4 /// NM_001256438 // Q8TDN4 /// NM_001256438 // A7K6Y5 /// NM_001256438 // B4E3V5 /// NM_001256438 // J3QRY5 /// NM_001256438 // V9GYB4 /// NM_138375 // Q8TDN4 /// NM_138375 // A7K6Y5 /// NM_138375 // B4E3V5 /// NM_138375 // J3QRY5 /// NM_138375 // V9GYB4 /// ENST00000…	NM_001100619 // Hs.11108 // adrenal gland| ascites| bladder| brain| cervix| connective tissue| embryonic tissue| eye| heart| intestine| kidney| larynx| liver| lung| mammary gland| nerve| ovary| pancreas| parathyroid| pharynx| placenta| prostate| skin| stomach| testis| thymus| thyroid| umbilical cord| uterus| vascular|adrenal tumor| breast (mammary gland) tumor| cervical tumor| chondrosarcoma| col…	NM_001100619 // GO:0007049 // cell cycle // inferred from electronic annotation /// NM_001100619 // GO:0007399 // nervous system development // inferred from electronic annotation /// NM_001100619 // GO:0007596 // blood coagulation // traceable author statement /// NM_001100619 // GO:0045859 // regulation of protein kinase activity // inferred from electronic annotation /// NM_001100619 // GO:005…	NM_001100619 // GO:0005634 // nucleus // inferred from electronic annotation /// NM_001100619 // GO:0005829 // cytosol // inferred from direct assay /// NM_001100619 // GO:0005737 // cytoplasm // inferred from electronic annotation /// NM_001256438 // GO:0005634 // nucleus // inferred from electronic annotation /// NM_001256438 // GO:0005829 // cytosol // inferred from direct assay /// NM_0012564…	NM_001100619 // GO:0005515 // protein binding // inferred from physical interaction /// NM_001100619 // GO:0016538 // cyclin-dependent protein serine/threonine kinase regulator activity // inferred from electronic annotation /// NM_001256438 // GO:0005515 // protein binding // inferred from physical interaction /// NM_001256438 // GO:0016538 // cyclin-dependent protein serine/threonine kinase reg…	NA	ENST00000256925 // Pfam // IPR006671 // Cyclin, N-terminal /// ENST00000400473 // Pfam // IPR006671 // Cyclin, N-terminal /// ENST00000420687 // Pfam // IPR006671 // Cyclin, N-terminal /// OTTHUMT00000445195 // Pfam // IPR006671 // Cyclin, N-terminal /// OTTHUMT00000445198 // Pfam // IPR006671 // Cyclin, N-terminal /// OTTHUMT00000445204 // Pfam // IPR006671 // Cyclin, N-terminal	1	main	0.540224	1.4542	7.43384	4.90892	0.00308731	0.629202	-1.34896
16981967	16981967	chr4	-	185286341	185303530	21	OTTHUMT00000361423 // RP11-290F5.1 // novel transcript // --- // --- /// OTTHUMT00000473191 // RP11-290F5.1 // novel transcript // --- // ---	OTTHUMT00000361423 // Havana transcript // cdna:all chromosome:VEGA56:4:184365183:184369870:-1 Gene:OTTHUMG00000160613 // chr4 // 38 // 38 // 8 // 21 // 1 /// OTTHUMT00000473191 // Havana transcript // cdna:all chromosome:VEGA56:4:184365561:184382264:-1 Gene:OTTHUMG00000160613 // chr4 // 38 // 38 // 8 // 21 // 1 /// NONHSAT099524 // NONCODE // Non-coding transcript identified by NONCODE: Linc // …	NA	AK126253 // Hs.432281 // intestine| liver| liver tumor| normal| adult	NA	NA	NA	NA	NA	1	main	0.53816	1.45212	2.7608	4.18222	0.00647003	0.79654	-1.92002
16933760	16933760	chr22	-	30636436	30642840	22	NM_001257135 // LIF // leukemia inhibitory factor // 22q12.2 // 3976 /// NM_002309 // LIF // leukemia inhibitory factor // 22q12.2 // 3976 /// ENST00000249075 // LIF // leukemia inhibitory factor // 22q12.2 // 3976 /// OTTHUMT00000320508 // LIF // leukemia inhibitory factor (cholinergic differentiation factor) // --- // --- /// ENST00000403987 // LIF // leukemia inhibitory factor // 22q12.2 // 39…	NM_001257135 // RefSeq // Homo sapiens leukemia inhibitory factor (LIF), transcript variant 2, mRNA. // chr22 // 86 // 86 // 19 // 22 // 1 /// NM_002309 // RefSeq // Homo sapiens leukemia inhibitory factor (LIF), transcript variant 1, mRNA. // chr22 // 100 // 100 // 22 // 22 // 1 /// ENST00000249075 // ENSEMBL // ensembl_havana_transcript:known chromosome:GRCh38:22:30240447:30246851:-1 gene:ENSG0…	NM_001257135 // P15018 /// NM_002309 // P15018 /// ENST00000249075 // P15018 /// ENST00000403987 // P15018 /// BC069540 // P15018 /// BC093733 // P15018 /// BC093735 // P15018	NM_001257135 // Hs.2250 // bone| bone marrow| brain| connective tissue| embryonic tissue| eye| intestine| kidney| lung| mammary gland| mouth| muscle| pancreas| pharynx| placenta| skin| stomach| trachea| uterus| chondrosarcoma| colorectal tumor| gastrointestinal tumor| germ cell tumor| glioma| head and neck tumor| leukemia| lung tumor| normal| pancreatic tumor| skin tumor| uterine tumor|embryoid b…	NM_001257135 // GO:0001974 // blood vessel remodeling // inferred from electronic annotation /// NM_001257135 // GO:0006366 // transcription from RNA polymerase II promoter // inferred from direct assay /// NM_001257135 // GO:0006955 // immune response // inferred from electronic annotation /// NM_001257135 // GO:0007275 // multicellular organismal development // traceable author statement /// NM…	NM_001257135 // GO:0005615 // extracellular space // inferred by curator /// NM_001257135 // GO:0005737 // cytoplasm // inferred from direct assay /// NM_001257135 // GO:0005576 // extracellular region // inferred from electronic annotation /// NM_001257135 // GO:0005615 // extracellular space // inferred from electronic annotation /// NM_002309 // GO:0005615 // extracellular space // inferred by…	NM_001257135 // GO:0001135 // RNA polymerase II transcription factor recruiting transcription factor activity // inferred from direct assay /// NM_001257135 // GO:0005102 // receptor binding // inferred from physical interaction /// NM_001257135 // GO:0005125 // cytokine activity // inferred from direct assay /// NM_001257135 // GO:0005146 // leukemia inhibitory factor receptor binding // inferre…	NM_001257135 // GenMAPP // TGF_Beta_Signaling_Pathway /// NM_002309 // GenMAPP // TGF_Beta_Signaling_Pathway /// ENST00000249075 // GenMAPP // TGF_Beta_Signaling_Pathway /// ENST00000403987 // GenMAPP // TGF_Beta_Signaling_Pathway /// BC069540 // GenMAPP // TGF_Beta_Signaling_Pathway /// BC093733 // GenMAPP // TGF_Beta_Signaling_Pathway /// BC093735 // GenMAPP // TGF_Beta_Signaling_Pathway	ENST00000249075 // Pfam // IPR001581 // Leukemia inhibitory factor /oncostatin /// OTTHUMT00000320508 // Pfam // IPR001581 // Leukemia inhibitory factor /oncostatin	1	main	0.53792	1.45188	7.24156	5.69195	0.00150393	0.513108	-0.835353
16876836	16876836	chr2	+	9243569	9245243	18	OTTHUMT00000353398 // RP11-734K21.2 // putative novel transcript // --- // --- /// OTTHUMT00000353399 // RP11-734K21.2 // putative novel transcript // --- // ---	OTTHUMT00000353398 // Havana transcript // cdna:all chromosome:VEGA56:2:9103440:9104581:1 Gene:OTTHUMG00000159113 // chr2 // 56 // 56 // 10 // 18 // 1 /// OTTHUMT00000353399 // Havana transcript // cdna:all chromosome:VEGA56:2:9104159:9105114:1 Gene:OTTHUMG00000159113 // chr2 // 67 // 67 // 12 // 18 // 1 /// ENST00000463302 // ENSEMBL // havana:known chromosome:GRCh38:2:9104159:9105114:1 gene:ENS…	NA	ENST00000463302 // Hs.639791 // ascites| intestine| mouth| colorectal tumor| gastrointestinal tumor| head and neck tumor| adult /// ENST00000495580 // Hs.639791 // ascites| intestine| mouth| colorectal tumor| gastrointestinal tumor| head and neck tumor| adult	NA	NA	NA	NA	NA	1	main	0.533745	1.44768	5.4018	6.48065	0.000782083	0.484785	-0.40823
16869960	16869960	chr19	-	16023180	16045676	14	NM_001128932 // CYP4F11 // cytochrome P450, family 4, subfamily F, polypeptide 11 // 19p13.1 // 57834 /// NM_021187 // CYP4F11 // cytochrome P450, family 4, subfamily F, polypeptide 11 // 19p13.1 // 57834 /// ENST00000248041 // CYP4F11 // cytochrome P450, family 4, subfamily F, polypeptide 11 // 19p13.1 // 57834 /// ENST00000326742 // CYP4F11 // cytochrome P450, family 4, subfamily F, polypeptide…	NM_001128932 // RefSeq // Homo sapiens cytochrome P450, family 4, subfamily F, polypeptide 11 (CYP4F11), transcript variant 2, mRNA. // chr19 // 93 // 93 // 13 // 14 // 1 /// NM_021187 // RefSeq // Homo sapiens cytochrome P450, family 4, subfamily F, polypeptide 11 (CYP4F11), transcript variant 1, mRNA. // chr19 // 100 // 100 // 14 // 14 // 1 /// ENST00000248041 // ENSEMBL // ensembl_havana_trans…	NM_001128932 // Q9HBI6 /// NM_001128932 // A8K059 /// NM_001128932 // F8W978 /// NM_001128932 // Q8N3P5 /// NM_001128932 // V9GYP6 /// NM_021187 // Q9HBI6 /// NM_021187 // A8K059 /// NM_021187 // F8W978 /// NM_021187 // Q8N3P5 /// NM_021187 // V9GYP6 /// ENST00000248041 // Q9HBI6 /// ENST00000248041 // A8K059 /// ENST00000248041 // F8W978 /// ENST00000248041 // Q8N3P5 /// ENST00000248041 // V9GYP…	NM_001128932 // Hs.187393 // brain| connective tissue| esophagus| eye| intestine| kidney| larynx| liver| lung| mammary gland| mouth| ovary| pituitary gland| uterus| colorectal tumor| esophageal tumor| glioma| head and neck tumor| kidney tumor| liver tumor| lung tumor| non-neoplasia| normal| ovarian tumor| uterine tumor| adult /// NM_021187 // Hs.187393 // brain| connective tissue| esophagus| eye|…	NM_001128932 // GO:0006805 // xenobiotic metabolic process // traceable author statement /// NM_001128932 // GO:0006954 // inflammatory response // traceable author statement /// NM_001128932 // GO:0044281 // small molecule metabolic process // traceable author statement /// NM_001128932 // GO:0055114 // oxidation-reduction process // traceable author statement /// NM_001128932 // GO:0055114 // o…	NM_001128932 // GO:0005789 // endoplasmic reticulum membrane // traceable author statement /// NM_001128932 // GO:0016021 // integral component of membrane // inferred from electronic annotation /// NM_001128932 // GO:0005783 // endoplasmic reticulum // inferred from electronic annotation /// NM_001128932 // GO:0005789 // endoplasmic reticulum membrane // inferred from electronic annotation /// N…	NM_001128932 // GO:0005506 // iron ion binding // inferred from electronic annotation /// NM_001128932 // GO:0020037 // heme binding // traceable author statement /// NM_001128932 // GO:0070330 // aromatase activity // inferred from electronic annotation /// NM_001128932 // GO:0004497 // monooxygenase activity // inferred from electronic annotation /// NM_001128932 // GO:0016491 // oxidoreductase…	NA	ENST00000248041 // Pfam // IPR001128 // Cytochrome P450 /// ENST00000326742 // Pfam // IPR001128 // Cytochrome P450 /// OTTHUMT00000460383 // Pfam // IPR001128 // Cytochrome P450 /// OTTHUMT00000460386 // Pfam // IPR001128 // Cytochrome P450 /// ENST00000402119 // Pfam // IPR001128 // Cytochrome P450 /// OTTHUMT00000460385 // Pfam // IPR001128 // Cytochrome P450	1	main	0.528972	1.4429	5.36464	5.85425	0.00130748	0.513108	-0.740616
17097211	17097211	chr9	-	114312002	114362135	27	NM_001146108 // PTGR1 // prostaglandin reductase 1 // 9q31.3 // 22949 /// ENST00000374324 // PTGR1 // prostaglandin reductase 1 // 9q31.3 // 22949 /// ENST00000407693 // PTGR1 // prostaglandin reductase 1 // 9q31.3 // 22949 /// AK091948 // PTGR1 // prostaglandin reductase 1 // 9q31.3 // 22949 /// OTTHUMT00000053650 // PTGR1 // prostaglandin reductase 1 // --- // --- /// uc004bfi.3 // PTGR1 // pro…	NM_001146108 // RefSeq // Homo sapiens prostaglandin reductase 1 (PTGR1), transcript variant 1, mRNA. // chr9 // 78 // 78 // 21 // 27 // 1 /// ENST00000374324 // ENSEMBL // havana:known chromosome:GRCh38:9:111562973:111597432:-1 gene:ENSG00000106853 gene_biotype:protein_coding transcript_biotype:nonsense_mediated_decay // chr9 // 85 // 85 // 23 // 27 // 1 /// ENST00000407693 // ENSEMBL // ensembl…	NM_001146108 // Q14914 /// NM_001146108 // F2Z3J9 /// NM_001146108 // F6XGT7 /// NM_001146108 // Q5JVP2 /// NM_001146108 // Q5JVP3 /// ENST00000374324 // F6XGT7 /// ENST00000374324 // Q14914 /// ENST00000374324 // F2Z3J9 /// ENST00000374324 // Q5JVP2 /// ENST00000374324 // Q5JVP3 /// ENST00000407693 // Q14914 /// ENST00000407693 // F2Z3J9 /// ENST00000407693 // F6XGT7 /// ENST00000407693 // Q5JVP…	NM_001146108 // Hs.584864 // adipose tissue| bladder| bone| brain| cervix| connective tissue| embryonic tissue| eye| heart| intestine| kidney| liver| lung| mammary gland| mouth| muscle| nerve| ovary| pharynx| placenta| prostate| skin| uterus| bladder carcinoma| breast (mammary gland) tumor| cervical tumor| chondrosarcoma| colorectal tumor| gastrointestinal tumor| glioma| head and neck tumor| kidn…	NM_001146108 // GO:0006691 // leukotriene metabolic process // non-traceable author statement /// NM_001146108 // GO:0006691 // leukotriene metabolic process // traceable author statement /// NM_001146108 // GO:0009636 // response to toxic substance // inferred from electronic annotation /// NM_001146108 // GO:0019369 // arachidonic acid metabolic process // traceable author statement /// NM_0011…	NM_001146108 // GO:0005737 // cytoplasm // inferred from electronic annotation /// NM_001146108 // GO:0070062 // extracellular vesicular exosome // inferred from direct assay /// ENST00000374324 // GO:0005737 // cytoplasm // inferred from electronic annotation /// ENST00000374324 // GO:0070062 // extracellular vesicular exosome // inferred from direct assay /// ENST00000407693 // GO:0005737 // cy…	NM_001146108 // GO:0008270 // zinc ion binding // inferred from electronic annotation /// NM_001146108 // GO:0032440 // 2-alkenal reductase [NAD(P)] activity // inferred from electronic annotation /// NM_001146108 // GO:0036132 // 13-prostaglandin reductase activity // inferred from electronic annotation /// NM_001146108 // GO:0047522 // 15-oxoprostaglandin 13-oxidase activity // inferred from el…	NA	ENST00000407693 // Pfam // IPR013149 // Alcohol dehydrogenase, C-terminal /// ENST00000309195 // Pfam // IPR013149 // Alcohol dehydrogenase, C-terminal /// ENST00000538962 // Pfam // IPR013149 // Alcohol dehydrogenase, C-terminal /// OTTHUMT00000053647 // Pfam // IPR013149 // Alcohol dehydrogenase, C-terminal /// ENST00000466771 // Pfam // IPR013149 // Alcohol dehydrogenase, C-terminal /// OTTHUM…	1	main	0.528204	1.44213	9.84493	6.12428	0.00104247	0.513108	-0.591088
17050120	17050120	chr7	+	106264518	106269142	19	NA	NONHSAT122657 // NONCODE // Non-coding transcript identified by NONCODE: Linc // chr7 // 100 // 100 // 19 // 19 // 1 /// TCONS_00014189-XLOC_006198 // Rinn lincRNA // linc-PIK3CG-3 chr7:+:106264517-106269142 // chr7 // 100 // 100 // 19 // 19 // 1	NA	NA	NA	NA	NA	NA	NA	1	main	0.525764	1.4397	5.46011	6.4102	0.000826973	0.48725	-0.443133
16652943	16652943	NA	NA	NA	NA	4	NA	--- // --- // neg_control // --- // --- // --- // --- // --- // ---	NA	NA	NA	NA	NA	NA	NA	NA	normgene->intron	0.523693	1.43763	5.89256	4.58538	0.00425261	0.704733	-1.59119
17017018	17017018	chr6	-	30710976	30712331	30	NM_003897 // IER3 // immediate early response 3 // 6p21.3 // 8870 /// ENST00000259874 // IER3 // immediate early response 3 // 6p21.3 // 8870 /// ENST00000376377 // IER3 // immediate early response 3 // 6p21.3 // 8870 /// ENST00000400509 // IER3 // immediate early response 3 // 6p21.3 // 8870 /// ENST00000416336 // IER3 // immediate early response 3 // 6p21.3 // 8870 /// ENST00000429592 // IER3 /…	NM_003897 // RefSeq // Homo sapiens immediate early response 3 (IER3), mRNA. // chr6 // 83 // 83 // 25 // 30 // 1 /// ENST00000259874 // ENSEMBL // ensembl_havana_transcript:known chromosome:GRCh38:6:30743199:30744554:-1 gene:ENSG00000137331 gene_biotype:protein_coding transcript_biotype:protein_coding // chr6 // 83 // 83 // 25 // 30 // 1 /// ENST00000376377 // ENSEMBL // havana:known chromosome:…	NM_003897 // P46695 /// NM_003897 // O75353 /// NM_003897 // Q53HJ2 /// NM_003897 // Q5ST77 /// ENST00000259874 // P46695 /// ENST00000259874 // O75353 /// ENST00000259874 // Q53HJ2 /// ENST00000259874 // Q5ST77 /// ENST00000376377 // Q5ST79 /// ENST00000376377 // P46695 /// ENST00000376377 // O75353 /// ENST00000376377 // Q53HJ2 /// ENST00000376377 // Q5ST77 /// ENST00000400509 // Q5ST79 /// ENS…	NM_003897 // Hs.76095 // adipose tissue| ascites| bladder| blood| bone| bone marrow| brain| cervix| connective tissue| ear| embryonic tissue| eye| heart| intestine| kidney| larynx| liver| lung| mammary gland| mouth| muscle| nerve| ovary| pancreas| pharynx| placenta| prostate| skin| stomach| thyroid| uterus| vascular| bladder carcinoma| breast (mammary gland) tumor| cervical tumor| chondrosarcoma|…	NM_003897 // GO:0001562 // response to protozoan // inferred from electronic annotation /// NM_003897 // GO:0003085 // negative regulation of systemic arterial blood pressure // inferred from electronic annotation /// NM_003897 // GO:0006282 // regulation of DNA repair // inferred from electronic annotation /// NM_003897 // GO:0006915 // apoptotic process // traceable author statement /// NM_0038…	NM_003897 // GO:0005634 // nucleus // inferred from direct assay /// NM_003897 // GO:0016021 // integral component of membrane // inferred from electronic annotation /// NM_003897 // GO:0005634 // nucleus // inferred from electronic annotation /// NM_003897 // GO:0016020 // membrane // inferred from electronic annotation /// NM_003897 // GO:0005575 // cellular_component // no biological data avai…	NM_003897 // GO:0005515 // protein binding // inferred from physical interaction /// NM_003897 // GO:0003674 // molecular_function // no biological data available /// ENST00000259874 // GO:0005515 // protein binding // inferred from physical interaction /// ENST00000259874 // GO:0003674 // molecular_function // no biological data available /// ENST00000376377 // GO:0005515 // protein binding // i…	NA	NA	3	main	0.523546	1.43748	11.044	6.3615	0.000859747	0.490834	-0.46761341291805p
16785943	16785943	chr14	+	71148354	71178870	19	OTTHUMT00000412549 // RP6-65G23.1 // novel transcript // --- // ---	OTTHUMT00000412549 // Havana transcript // cdna:all chromosome:VEGA56:14:70698698:70712153:1 Gene:OTTHUMG00000171248 // chr14 // 100 // 79 // 15 // 15 // 0 /// ENST00000553682 // ENSEMBL // havana:known chromosome:GRCh38:14:70698698:70712153:1 gene:ENSG00000258689 gene_biotype:lincRNA transcript_biotype:lincRNA // chr14 // 100 // 79 // 15 // 15 // 0 /// NONHSAT037573 // NONCODE // Non-coding tran…	NA	ENST00000553682 // Hs.572296 // mouth| head and neck tumor	NA	NA	NA	NA	NA	1	main	0.523272	1.43721	8.62068	5.98626	0.00116929	0.513108	-0.666284
17120248	17120248	chrU	+	1	565	21	ENST00000427998 // LOC100288175 // uncharacterized LOC100288175 // 1p36.33 // 100288175 /// ENST00000451054 // LOC100288175 // uncharacterized LOC100288175 // 1p36.33 // 100288175 /// ENST00000456409 // LOC100288175 // uncharacterized LOC100288175 // 1p36.33 // 100288175 /// OTTHUMT00000001275 // RP11-465B22.3 // protein tyrosine phosphatase family pseudogene // --- // --- /// OTTHUMT00000001283 …	ENST00000427998 // ENSEMBL // havana:known chromosome:GRCh38:1:1059734:1066456:1 gene:ENSG00000217801 gene_biotype:transcribed_unprocessed_pseudogene transcript_biotype:processed_transcript // chrU // 81 // 81 // 17 // 21 // 1 /// ENST00000451054 // ENSEMBL // havana:putative chromosome:GRCh38:1:1064518:1066441:1 gene:ENSG00000217801 gene_biotype:transcribed_unprocessed_pseudogene transcript_biot…	NA	ENST00000427998 // Hs.713286 // brain| testis| normal /// ENST00000427998 // Hs.713397 // lung| adult /// ENST00000451054 // Hs.713286 // brain| testis| normal /// ENST00000451054 // Hs.713397 // lung| adult /// ENST00000456409 // Hs.713286 // brain| testis| normal /// ENST00000456409 // Hs.713397 // lung| adult /// uc001acl.1 // Hs.713286 // brain| testis| normal /// BC033949 // Hs.713286 // bra…	NA	NA	NA	NA	NA	3	rescue	0.523247	1.43719	3.6606	4.71677	0.00372758	0.672935	-1.49056
16961399	16961399	chr3	-	169556967	169587759	23	NM_001277127 // LRRC31 // leucine rich repeat containing 31 // 3q26.2 // 79782 /// NM_001277128 // LRRC31 // leucine rich repeat containing 31 // 3q26.2 // 79782 /// NM_024727 // LRRC31 // leucine rich repeat containing 31 // 3q26.2 // 79782 /// ENST00000264676 // LRRC31 // leucine rich repeat containing 31 // 3q26.2 // 79782 /// ENST00000316428 // LRRC31 // leucine rich repeat containing 31 // 3…	NM_001277127 // RefSeq // Homo sapiens leucine rich repeat containing 31 (LRRC31), transcript variant 2, mRNA. // chr3 // 91 // 91 // 21 // 23 // 1 /// NM_001277128 // RefSeq // Homo sapiens leucine rich repeat containing 31 (LRRC31), transcript variant 3, mRNA. // chr3 // 83 // 83 // 19 // 23 // 1 /// NM_024727 // RefSeq // Homo sapiens leucine rich repeat containing 31 (LRRC31), transcript vari…	NM_001277127 // Q6UY01 /// NM_001277127 // E5RJA9 /// NM_001277128 // Q6UY01 /// NM_024727 // Q6UY01 /// NM_024727 // V9HW14 /// ENST00000264676 // Q6UY01 /// ENST00000316428 // Q6UY01 /// AY358138 // Q6UY01 /// ENST00000397805 // Q6UY01 /// ENST00000523069 // E5RJA9 /// ENST00000523069 // Q6UY01 /// AK097338 // Q6UY01 /// BC117401 // Q6UY01 /// BC143569 // Q6UY01	NM_001277127 // Hs.411295 // intestine| liver| mammary gland| stomach| thyroid| breast (mammary gland) tumor| head and neck tumor| liver tumor| normal| fetus| adult /// NM_001277128 // Hs.411295 // intestine| liver| mammary gland| stomach| thyroid| breast (mammary gland) tumor| head and neck tumor| liver tumor| normal| fetus| adult /// NM_024727 // Hs.411295 // intestine| liver| mammary gland| st…	NA	NA	ENST00000264676 // GO:0005515 // protein binding // inferred from electronic annotation /// ENST00000316428 // GO:0005515 // protein binding // inferred from electronic annotation /// ENST00000523069 // GO:0005515 // protein binding // inferred from electronic annotation	NA	ENST00000264676 // Pfam // IPR001611 // Leucine-rich repeat /// ENST00000316428 // Pfam // IPR001611 // Leucine-rich repeat /// OTTHUMT00000378699 // Pfam // IPR001611 // Leucine-rich repeat /// OTTHUMT00000378700 // Pfam // IPR001611 // Leucine-rich repeat /// ENST00000523069 // Pfam // IPR001611 // Leucine-rich repeat /// OTTHUMT00000378701 // Pfam // IPR001611 // Leucine-rich repeat	1	main	0.522376	1.43632	3.74324	4.31028	0.00564817	0.772792	-1.81223
16754808	16754808	chr12	+	83080659	83528649	26	NM_152588 // TMTC2 // transmembrane and tetratricopeptide repeat containing 2 // 12q21.31 // 160335 /// ENST00000548305 // TMTC2 // transmembrane and tetratricopeptide repeat containing 2 // 12q21.31 // 160335 /// ENST00000551915 // TMTC2 // transmembrane and tetratricopeptide repeat containing 2 // 12q21.31 // 160335 /// AK299771 // TMTC2 // transmembrane and tetratricopeptide repeat containing …	NM_152588 // RefSeq // Homo sapiens transmembrane and tetratricopeptide repeat containing 2 (TMTC2), mRNA. // chr12 // 100 // 69 // 18 // 18 // 0 /// ENST00000548305 // ENSEMBL // havana:putative chromosome:GRCh38:12:82687001:82965971:1 gene:ENSG00000179104 gene_biotype:protein_coding transcript_biotype:protein_coding // chr12 // 100 // 54 // 14 // 14 // 0 /// ENST00000551915 // ENSEMBL // havana…	NM_152588 // Q8N394 /// NM_152588 // B7Z639 /// NM_152588 // F8VRQ2 /// NM_152588 // F8VSH2 /// ENST00000548305 // F8VSH2 /// ENST00000548305 // Q8N394 /// ENST00000548305 // B7Z639 /// ENST00000548305 // F8VRQ2 /// ENST00000551915 // Q8N394 /// ENST00000551915 // B7Z639 /// ENST00000551915 // F8VRQ2 /// ENST00000551915 // F8VSH2 /// AK299771 // B7Z639 /// AK299771 // Q8N394 /// AK299771 // F8VRQ…	NM_152588 // Hs.577775 // adipose tissue| bladder| bone| brain| eye| heart| intestine| kidney| lung| mammary gland| mouth| muscle| ovary| pancreas| pituitary gland| prostate| skin| stomach| testis| trachea| uterus| bladder carcinoma| breast (mammary gland) tumor| chondrosarcoma| colorectal tumor| gastrointestinal tumor| germ cell tumor| glioma| head and neck tumor| non-neoplasia| normal| ovarian …	NA	NM_152588 // GO:0005783 // endoplasmic reticulum // inferred from direct assay /// NM_152588 // GO:0016021 // integral component of membrane // inferred from electronic annotation /// NM_152588 // GO:0016020 // membrane // inferred from electronic annotation /// ENST00000548305 // GO:0005783 // endoplasmic reticulum // inferred from direct assay /// ENST00000548305 // GO:0016021 // integral compo…	ENST00000548305 // GO:0005515 // protein binding // inferred from electronic annotation /// ENST00000321196 // GO:0005515 // protein binding // inferred from electronic annotation /// ENST00000321196 // GO:0042802 // identical protein binding // inferred from electronic annotation /// ENST00000549919 // GO:0005515 // protein binding // inferred from electronic annotation /// ENST00000549919 // GO…	NA	ENST00000548305 // Pfam // IPR001440 // Tetratricopeptide TPR1 /// ENST00000548305 // Pfam // IPR013618 // Domain of unknown function DUF1736 /// OTTHUMT00000405664 // Pfam // IPR001440 // Tetratricopeptide TPR1 /// OTTHUMT00000405664 // Pfam // IPR013618 // Domain of unknown function DUF1736 /// ENST00000321196 // Pfam // IPR001440 // Tetratricopeptide TPR1 /// ENST00000321196 // Pfam // IPR0117…	1	main	0.52117	1.43512	7.08163	5.95837	0.00119702	0.513108	-0.681789
16978834	16978834	chr4	-	108968701	109090112	19	NM_001166119 // LEF1 // lymphoid enhancer-binding factor 1 // 4q23-q25 // 51176 /// ENST00000510624 // LEF1 // lymphoid enhancer-binding factor 1 // 4q23-q25 // 51176 /// AK303272 // LEF1 // lymphoid enhancer-binding factor 1 // 4q23-q25 // 51176 /// OTTHUMT00000363838 // LEF1 // lymphoid enhancer-binding factor 1 // --- // --- /// uc011cfk.2 // LEF1 // lymphoid enhancer-binding factor 1 // 4q23-…	NM_001166119 // RefSeq // Homo sapiens lymphoid enhancer-binding factor 1 (LEF1), transcript variant 4, mRNA. // chr4 // 53 // 53 // 10 // 19 // 1 /// ENST00000510624 // ENSEMBL // ensembl_havana_transcript:putative chromosome:GRCh38:4:108048639:108166721:-1 gene:ENSG00000138795 gene_biotype:protein_coding transcript_biotype:protein_coding // chr4 // 53 // 53 // 10 // 19 // 1 /// AK303272 // GenB…	NM_001166119 // Q9UJU2 /// NM_001166119 // B4DZY5 /// NM_001166119 // D6RAB1 /// NM_001166119 // D6RID7 /// NM_001166119 // D6RIV1 /// NM_001166119 // Q659G9 /// ENST00000510624 // Q9UJU2 /// ENST00000510624 // Q659G9 /// ENST00000510624 // D6RIV1 /// ENST00000510624 // B4DZY5 /// ENST00000510624 // D6RAB1 /// ENST00000510624 // D6RID7 /// AK303272 // Q9UJU2 /// AK303272 // B4DZY5 /// AK303272 //…	NM_001166119 // Hs.743478 // adrenal gland| blood| bone marrow| brain| cervix| connective tissue| ear| embryonic tissue| eye| heart| intestine| kidney| larynx| liver| lung| lymph node| mammary gland| mouth| muscle| pharynx| prostate| skin| spleen| stomach| testis| thymus| uterus|adrenal tumor| breast (mammary gland) tumor| cervical tumor| colorectal tumor| germ cell tumor| head and neck tumor| ki…	NM_001166119 // GO:0000122 // negative regulation of transcription from RNA polymerase II promoter // inferred from electronic annotation /// NM_001166119 // GO:0001569 // patterning of blood vessels // not recorded /// NM_001166119 // GO:0001649 // osteoblast differentiation // inferred from expression pattern /// NM_001166119 // GO:0001755 // neural crest cell migration // not recorded /// NM_0…	NM_001166119 // GO:0005634 // nucleus // inferred by curator /// NM_001166119 // GO:0005634 // nucleus // inferred from direct assay /// NM_001166119 // GO:0005654 // nucleoplasm // traceable author statement /// NM_001166119 // GO:0005667 // transcription factor complex // inferred from direct assay /// NM_001166119 // GO:0005737 // cytoplasm // inferred from direct assay /// NM_001166119 // GO:…	NM_001166119 // GO:0000977 // RNA polymerase II regulatory region sequence-specific DNA binding // inferred from direct assay /// NM_001166119 // GO:0001228 // RNA polymerase II transcription regulatory region sequence-specific DNA binding transcription factor activity involved in positive regulation of transcription // inferred from mutant phenotype /// NM_001166119 // GO:0003677 // DNA binding …	NM_001166119 // GenMAPP // TGF_Beta_Signaling_Pathway /// ENST00000510624 // GenMAPP // TGF_Beta_Signaling_Pathway /// AK303272 // GenMAPP // TGF_Beta_Signaling_Pathway /// uc011cfk.2 // GenMAPP // TGF_Beta_Signaling_Pathway /// NM_001130713 // GenMAPP // TGF_Beta_Signaling_Pathway /// NM_001130714 // GenMAPP // TGF_Beta_Signaling_Pathway /// NM_016269 // GenMAPP // TGF_Beta_Signaling_Pathway ///…	ENST00000510624 // Pfam // IPR009071 // High mobility group box domain /// ENST00000510624 // Pfam // IPR013558 // CTNNB1 binding, N-teminal /// OTTHUMT00000363838 // Pfam // IPR009071 // High mobility group box domain /// OTTHUMT00000363838 // Pfam // IPR013558 // CTNNB1 binding, N-teminal /// ENST00000265165 // Pfam // IPR009071 // High mobility group box domain /// ENST00000265165 // Pfam // I…	1	main	0.519553	1.43351	3.29281	4.31455	0.00562285	0.772792	-1.808687138891p
17077540	17077540	chr8	-	61234943	61245535	14	NA	NONHSAT126819 // NONCODE // Non-coding transcript identified by NONCODE: Linc // chr8 // 100 // 100 // 14 // 14 // 1 /// TCONS_00015018-XLOC_007092 // Rinn lincRNA // linc-CA8-1 chr8:-:61234942-61245535 // chr8 // 100 // 100 // 14 // 14 // 1	NA	NA	NA	NA	NA	NA	NA	1	main	0.516397	1.43038	3.80289	4.14738	0.00671648	0.79654	-1.9499
16855600	16855600	chr18	-	57098171	57364644	24	NM_133459 // CCBE1 // collagen and calcium binding EGF domains 1 // 18q21.32 // 147372 /// ENST00000398179 // CCBE1 // collagen and calcium binding EGF domains 1 // 18q21.32 // 147372 /// ENST00000439986 // CCBE1 // collagen and calcium binding EGF domains 1 // 18q21.32 // 147372 /// AY358347 // CCBE1 // collagen and calcium binding EGF domains 1 // 18q21.32 // 147372 /// OTTHUMT00000449685 // CC…	NM_133459 // RefSeq // Homo sapiens collagen and calcium binding EGF domains 1 (CCBE1), mRNA. // chr18 // 100 // 100 // 24 // 24 // 1 /// ENST00000398179 // ENSEMBL // ensembl:known chromosome:GRCh38:18:59430940:59480240:-1 gene:ENSG00000183287 gene_biotype:protein_coding transcript_biotype:protein_coding // chr18 // 88 // 88 // 21 // 24 // 1 /// ENST00000439986 // ENSEMBL // havana:known chromos…	NM_133459 // Q6UXH8 /// NM_133459 // K7EQ81 /// ENST00000398179 // Q6UXH8 /// ENST00000398179 // K7EQ81 /// ENST00000439986 // Q6UXH8 /// ENST00000439986 // K7EQ81 /// AY358347 // Q6UXH8 /// AY358347 // K7EQ81 /// uc002lib.3 // Q6UXH8 /// uc002lib.3 // K7EQ81 /// uc002lia.3 // Q6UXH8 /// uc002lia.3 // K7EQ81 /// ENST00000589116 // Q6UXH8 /// ENST00000589116 // K7EQ81 /// ENST00000589419 // K7EQ81…	NM_133459 // Hs.34333 // bone| bone marrow| brain| connective tissue| embryonic tissue| intestine| kidney| liver| lung| nerve| ovary| pancreas| placenta| prostate| skin| uterus| chondrosarcoma| colorectal tumor| germ cell tumor| kidney tumor| liver tumor| lung tumor| non-neoplasia| normal| ovarian tumor| pancreatic tumor| primitive neuroectodermal tumor of the CNS| uterine tumor|embryoid body| bl…	NM_133459 // GO:0001946 // lymphangiogenesis // inferred from mutant phenotype /// NM_133459 // GO:0001946 // lymphangiogenesis // inferred from sequence or structural similarity /// NM_133459 // GO:0002040 // sprouting angiogenesis // inferred from sequence or structural similarity /// NM_133459 // GO:0010575 // positive regulation vascular endothelial growth factor production // inferred from d…	NM_133459 // GO:0005581 // collagen trimer // inferred from electronic annotation /// NM_133459 // GO:0005615 // extracellular space // inferred from direct assay /// NM_133459 // GO:0031012 // extracellular matrix // inferred from direct assay /// NM_133459 // GO:0005576 // extracellular region // inferred from electronic annotation /// ENST00000398179 // GO:0005581 // collagen trimer // inferre…	NM_133459 // GO:0002020 // protease binding // inferred from physical interaction /// NM_133459 // GO:0005509 // calcium ion binding // inferred from electronic annotation /// NM_133459 // GO:0005518 // collagen binding // inferred from direct assay /// ENST00000398179 // GO:0002020 // protease binding // inferred from physical interaction /// ENST00000398179 // GO:0005509 // calcium ion binding …	NA	ENST00000398179 // Pfam // IPR008160 // Collagen triple helix repeat /// ENST00000439986 // Pfam // IPR000742 // Epidermal growth factor-like domain /// ENST00000439986 // Pfam // IPR001881 // EGF-like calcium-binding domain /// ENST00000439986 // Pfam // IPR008160 // Collagen triple helix repeat /// OTTHUMT00000449685 // Pfam // IPR000742 // Epidermal growth factor-like domain /// OTTHUMT0000044…	1	main	0.514156	1.42816	4.30839	5.926	0.00123018	0.513108	-0.699921
17028909	17028909	chr6_cox_hap2	-	2223045	2224400	30	NM_003897 // IER3 // immediate early response 3 // 6p21.3 // 8870 /// ENST00000259874 // IER3 // immediate early response 3 // 6p21.3 // 8870 /// ENST00000376377 // IER3 // immediate early response 3 // 6p21.3 // 8870 /// ENST00000383560 // IER3 // immediate early response 3 // 6p21.3 // 8870 /// ENST00000400509 // IER3 // immediate early response 3 // 6p21.3 // 8870 /// ENST00000416336 // IER3 /…	NM_003897 // RefSeq // Homo sapiens immediate early response 3 (IER3), mRNA. // chr6_cox_hap2 // 83 // 83 // 25 // 30 // 1 /// ENST00000259874 // ENSEMBL // ensembl_havana_transcript:known chromosome:GRCh38:6:30743199:30744554:-1 gene:ENSG00000137331 gene_biotype:protein_coding transcript_biotype:protein_coding // chr6_cox_hap2 // 83 // 83 // 25 // 30 // 1 /// ENST00000376377 // ENSEMBL // havana…	NM_003897 // P46695 /// NM_003897 // O75353 /// NM_003897 // Q53HJ2 /// NM_003897 // Q5ST77 /// ENST00000259874 // P46695 /// ENST00000259874 // O75353 /// ENST00000259874 // Q53HJ2 /// ENST00000259874 // Q5ST77 /// ENST00000376377 // Q5ST79 /// ENST00000376377 // P46695 /// ENST00000376377 // O75353 /// ENST00000376377 // Q53HJ2 /// ENST00000376377 // Q5ST77 /// ENST00000383560 // P46695 /// ENS…	NM_003897 // Hs.76095 // adipose tissue| ascites| bladder| blood| bone| bone marrow| brain| cervix| connective tissue| ear| embryonic tissue| eye| heart| intestine| kidney| larynx| liver| lung| mammary gland| mouth| muscle| nerve| ovary| pancreas| pharynx| placenta| prostate| skin| stomach| thyroid| uterus| vascular| bladder carcinoma| breast (mammary gland) tumor| cervical tumor| chondrosarcoma|…	NM_003897 // GO:0001562 // response to protozoan // inferred from electronic annotation /// NM_003897 // GO:0003085 // negative regulation of systemic arterial blood pressure // inferred from electronic annotation /// NM_003897 // GO:0006282 // regulation of DNA repair // inferred from electronic annotation /// NM_003897 // GO:0006915 // apoptotic process // traceable author statement /// NM_0038…	NM_003897 // GO:0005634 // nucleus // inferred from direct assay /// NM_003897 // GO:0016021 // integral component of membrane // inferred from electronic annotation /// NM_003897 // GO:0005634 // nucleus // inferred from electronic annotation /// NM_003897 // GO:0016020 // membrane // inferred from electronic annotation /// NM_003897 // GO:0005575 // cellular_component // no biological data avai…	NM_003897 // GO:0005515 // protein binding // inferred from physical interaction /// NM_003897 // GO:0003674 // molecular_function // no biological data available /// ENST00000259874 // GO:0005515 // protein binding // inferred from physical interaction /// ENST00000259874 // GO:0003674 // molecular_function // no biological data available /// ENST00000376377 // GO:0005515 // protein binding // i…	NA	NA	3	main	0.513211	1.42722	11.0566	6.65653	0.000681774	0.451292	-0.32364706949177n
17031687	17031687	chr6_dbb_hap3	-	2004635	2005990	30	NM_003897 // IER3 // immediate early response 3 // 6p21.3 // 8870 /// ENST00000259874 // IER3 // immediate early response 3 // 6p21.3 // 8870 /// ENST00000376377 // IER3 // immediate early response 3 // 6p21.3 // 8870 /// ENST00000383560 // IER3 // immediate early response 3 // 6p21.3 // 8870 /// ENST00000400509 // IER3 // immediate early response 3 // 6p21.3 // 8870 /// ENST00000416336 // IER3 /…	NM_003897 // RefSeq // Homo sapiens immediate early response 3 (IER3), mRNA. // chr6_dbb_hap3 // 83 // 83 // 25 // 30 // 1 /// ENST00000259874 // ENSEMBL // ensembl_havana_transcript:known chromosome:GRCh38:6:30743199:30744554:-1 gene:ENSG00000137331 gene_biotype:protein_coding transcript_biotype:protein_coding // chr6_dbb_hap3 // 83 // 83 // 25 // 30 // 1 /// ENST00000376377 // ENSEMBL // havana…	NM_003897 // P46695 /// NM_003897 // O75353 /// NM_003897 // Q53HJ2 /// NM_003897 // Q5ST77 /// ENST00000259874 // P46695 /// ENST00000259874 // O75353 /// ENST00000259874 // Q53HJ2 /// ENST00000259874 // Q5ST77 /// ENST00000376377 // Q5ST79 /// ENST00000376377 // P46695 /// ENST00000376377 // O75353 /// ENST00000376377 // Q53HJ2 /// ENST00000376377 // Q5ST77 /// ENST00000383560 // P46695 /// ENS…	NM_003897 // Hs.76095 // adipose tissue| ascites| bladder| blood| bone| bone marrow| brain| cervix| connective tissue| ear| embryonic tissue| eye| heart| intestine| kidney| larynx| liver| lung| mammary gland| mouth| muscle| nerve| ovary| pancreas| pharynx| placenta| prostate| skin| stomach| thyroid| uterus| vascular| bladder carcinoma| breast (mammary gland) tumor| cervical tumor| chondrosarcoma|…	NM_003897 // GO:0001562 // response to protozoan // inferred from electronic annotation /// NM_003897 // GO:0003085 // negative regulation of systemic arterial blood pressure // inferred from electronic annotation /// NM_003897 // GO:0006282 // regulation of DNA repair // inferred from electronic annotation /// NM_003897 // GO:0006915 // apoptotic process // traceable author statement /// NM_0038…	NM_003897 // GO:0005634 // nucleus // inferred from direct assay /// NM_003897 // GO:0016021 // integral component of membrane // inferred from electronic annotation /// NM_003897 // GO:0005634 // nucleus // inferred from electronic annotation /// NM_003897 // GO:0016020 // membrane // inferred from electronic annotation /// NM_003897 // GO:0005575 // cellular_component // no biological data avai…	NM_003897 // GO:0005515 // protein binding // inferred from physical interaction /// NM_003897 // GO:0003674 // molecular_function // no biological data available /// ENST00000259874 // GO:0005515 // protein binding // inferred from physical interaction /// ENST00000259874 // GO:0003674 // molecular_function // no biological data available /// ENST00000376377 // GO:0005515 // protein binding // i…	NA	NA	3	main	0.513211	1.42722	11.0566	6.65653	0.000681774	0.451292	-0.32364706949177n
17034143	17034143	chr6_mann_hap4	-	2059070	2060425	30	NM_003897 // IER3 // immediate early response 3 // 6p21.3 // 8870 /// ENST00000259874 // IER3 // immediate early response 3 // 6p21.3 // 8870 /// ENST00000376377 // IER3 // immediate early response 3 // 6p21.3 // 8870 /// ENST00000383560 // IER3 // immediate early response 3 // 6p21.3 // 8870 /// ENST00000400509 // IER3 // immediate early response 3 // 6p21.3 // 8870 /// ENST00000416336 // IER3 /…	NM_003897 // RefSeq // Homo sapiens immediate early response 3 (IER3), mRNA. // chr6_mann_hap4 // 83 // 83 // 25 // 30 // 1 /// ENST00000259874 // ENSEMBL // ensembl_havana_transcript:known chromosome:GRCh38:6:30743199:30744554:-1 gene:ENSG00000137331 gene_biotype:protein_coding transcript_biotype:protein_coding // chr6_mann_hap4 // 83 // 83 // 25 // 30 // 1 /// ENST00000376377 // ENSEMBL // hava…	NM_003897 // P46695 /// NM_003897 // O75353 /// NM_003897 // Q53HJ2 /// NM_003897 // Q5ST77 /// ENST00000259874 // P46695 /// ENST00000259874 // O75353 /// ENST00000259874 // Q53HJ2 /// ENST00000259874 // Q5ST77 /// ENST00000376377 // Q5ST79 /// ENST00000376377 // P46695 /// ENST00000376377 // O75353 /// ENST00000376377 // Q53HJ2 /// ENST00000376377 // Q5ST77 /// ENST00000383560 // P46695 /// ENS…	NM_003897 // Hs.76095 // adipose tissue| ascites| bladder| blood| bone| bone marrow| brain| cervix| connective tissue| ear| embryonic tissue| eye| heart| intestine| kidney| larynx| liver| lung| mammary gland| mouth| muscle| nerve| ovary| pancreas| pharynx| placenta| prostate| skin| stomach| thyroid| uterus| vascular| bladder carcinoma| breast (mammary gland) tumor| cervical tumor| chondrosarcoma|…	NM_003897 // GO:0001562 // response to protozoan // inferred from electronic annotation /// NM_003897 // GO:0003085 // negative regulation of systemic arterial blood pressure // inferred from electronic annotation /// NM_003897 // GO:0006282 // regulation of DNA repair // inferred from electronic annotation /// NM_003897 // GO:0006915 // apoptotic process // traceable author statement /// NM_0038…	NM_003897 // GO:0005634 // nucleus // inferred from direct assay /// NM_003897 // GO:0016021 // integral component of membrane // inferred from electronic annotation /// NM_003897 // GO:0005634 // nucleus // inferred from electronic annotation /// NM_003897 // GO:0016020 // membrane // inferred from electronic annotation /// NM_003897 // GO:0005575 // cellular_component // no biological data avai…	NM_003897 // GO:0005515 // protein binding // inferred from physical interaction /// NM_003897 // GO:0003674 // molecular_function // no biological data available /// ENST00000259874 // GO:0005515 // protein binding // inferred from physical interaction /// ENST00000259874 // GO:0003674 // molecular_function // no biological data available /// ENST00000376377 // GO:0005515 // protein binding // i…	NA	NA	3	main	0.513211	1.42722	11.0566	6.65653	0.000681774	0.451292	-0.32364706949177r
17041752	17041752	chr6_ssto_hap7	-	2043293	2044648	30	NM_003897 // IER3 // immediate early response 3 // 6p21.3 // 8870 /// ENST00000259874 // IER3 // immediate early response 3 // 6p21.3 // 8870 /// ENST00000376377 // IER3 // immediate early response 3 // 6p21.3 // 8870 /// ENST00000383560 // IER3 // immediate early response 3 // 6p21.3 // 8870 /// ENST00000400509 // IER3 // immediate early response 3 // 6p21.3 // 8870 /// ENST00000416336 // IER3 /…	NM_003897 // RefSeq // Homo sapiens immediate early response 3 (IER3), mRNA. // chr6_ssto_hap7 // 83 // 83 // 25 // 30 // 1 /// ENST00000259874 // ENSEMBL // ensembl_havana_transcript:known chromosome:GRCh38:6:30743199:30744554:-1 gene:ENSG00000137331 gene_biotype:protein_coding transcript_biotype:protein_coding // chr6_ssto_hap7 // 83 // 83 // 25 // 30 // 1 /// ENST00000376377 // ENSEMBL // hava…	NM_003897 // P46695 /// NM_003897 // O75353 /// NM_003897 // Q53HJ2 /// NM_003897 // Q5ST77 /// ENST00000259874 // P46695 /// ENST00000259874 // O75353 /// ENST00000259874 // Q53HJ2 /// ENST00000259874 // Q5ST77 /// ENST00000376377 // Q5ST79 /// ENST00000376377 // P46695 /// ENST00000376377 // O75353 /// ENST00000376377 // Q53HJ2 /// ENST00000376377 // Q5ST77 /// ENST00000383560 // P46695 /// ENS…	NM_003897 // Hs.76095 // adipose tissue| ascites| bladder| blood| bone| bone marrow| brain| cervix| connective tissue| ear| embryonic tissue| eye| heart| intestine| kidney| larynx| liver| lung| mammary gland| mouth| muscle| nerve| ovary| pancreas| pharynx| placenta| prostate| skin| stomach| thyroid| uterus| vascular| bladder carcinoma| breast (mammary gland) tumor| cervical tumor| chondrosarcoma|…	NM_003897 // GO:0001562 // response to protozoan // inferred from electronic annotation /// NM_003897 // GO:0003085 // negative regulation of systemic arterial blood pressure // inferred from electronic annotation /// NM_003897 // GO:0006282 // regulation of DNA repair // inferred from electronic annotation /// NM_003897 // GO:0006915 // apoptotic process // traceable author statement /// NM_0038…	NM_003897 // GO:0005634 // nucleus // inferred from direct assay /// NM_003897 // GO:0016021 // integral component of membrane // inferred from electronic annotation /// NM_003897 // GO:0005634 // nucleus // inferred from electronic annotation /// NM_003897 // GO:0016020 // membrane // inferred from electronic annotation /// NM_003897 // GO:0005575 // cellular_component // no biological data avai…	NM_003897 // GO:0005515 // protein binding // inferred from physical interaction /// NM_003897 // GO:0003674 // molecular_function // no biological data available /// ENST00000259874 // GO:0005515 // protein binding // inferred from physical interaction /// ENST00000259874 // GO:0003674 // molecular_function // no biological data available /// ENST00000376377 // GO:0005515 // protein binding // i…	NA	NA	3	main	0.513211	1.42722	11.0566	6.65653	0.000681774	0.451292	-0.32364706949177r
16923650	16923650	chr21	+	45993606	45994987	12	NM_198687 // KRTAP10-4 // keratin associated protein 10-4 // 21q22.3 // 386672 /// ENST00000400374 // KRTAP10-4 // keratin associated protein 10-4 // 21q22.3 // 386672 /// AB076351 // KRTAP10-4 // keratin associated protein 10-4 // 21q22.3 // 386672 /// AJ566382 // KRTAP10-4 // keratin associated protein 10-4 // 21q22.3 // 386672 /// BC125048 // KRTAP10-4 // keratin associated protein 10-4 // 21q…	NM_198687 // RefSeq // Homo sapiens keratin associated protein 10-4 (KRTAP10-4), mRNA. // chr21 // 92 // 92 // 11 // 12 // 1 /// ENST00000400374 // ENSEMBL // havana:known chromosome:GRCh38:21:44573729:44575371:1 gene:ENSG00000215454 gene_biotype:protein_coding transcript_biotype:protein_coding // chr21 // 92 // 92 // 11 // 12 // 1 /// AB076351 // GenBank // Homo sapiens KRTAP18.4 mRNA for kerati…	NM_198687 // P60372 /// ENST00000400374 // P60372 /// AB076351 // P60372 /// AJ566382 // P60372 /// BC125048 // P60372 /// BC125049 // P60372 /// uc002zfk.1 // P60372	NM_198687 // Hs.567901 // normal| fetus /// ENST00000400374 // Hs.567901 // normal| fetus /// AB076351 // Hs.567901 // normal| fetus /// AJ566382 // Hs.567901 // normal| fetus /// BC125048 // Hs.567901 // normal| fetus /// BC125049 // Hs.567901 // normal| fetus /// uc002zfk.1 // Hs.567901 // normal| fetus	NA	NM_198687 // GO:0045095 // keratin filament // inferred from electronic annotation /// NM_198687 // GO:0005882 // intermediate filament // inferred from electronic annotation /// ENST00000400374 // GO:0045095 // keratin filament // inferred from electronic annotation /// ENST00000400374 // GO:0005882 // intermediate filament // inferred from electronic annotation /// AB076351 // GO:0045095 // ker…	NA	NA	NA	1	main	0.511699	1.42573	2.94282	4.11365	0.00696519	0.79654	-1.97905
17009667	17009667	chr6	+	53488292	53489514	23	NA	NONHSAT113190 // NONCODE // Non-coding transcript identified by NONCODE: Linc // chr6 // 100 // 100 // 23 // 23 // 1 /// TCONS_00011842-XLOC_005326 // Rinn lincRNA // linc-LRRC1-2 chr6:+:53488291-53489514 // chr6 // 100 // 100 // 23 // 23 // 1	NA	NA	NA	NA	NA	NA	NA	1	main	0.511513	1.42554	3.82218	5.85066	0.0013115	0.513108	-0.742675
16653251	16653251	NA	NA	NA	NA	4	NA	--- // --- // neg_control // --- // --- // --- // --- // --- // ---	NA	NA	NA	NA	NA	NA	NA	NA	normgene->intron	0.510913	1.42495	4.96702	4.06384	0.00735179	0.79654	-2.0225
16872027	16872027	chr19	-	39287642	39287749	8	ENST00000384566 // RNU6-140P // RNA, U6 small nuclear 140, pseudogene // --- // ---	ENST00000384566 // ENSEMBL // ncrna:known chromosome:GRCh38:19:38797002:38797109:-1 gene:ENSG00000207296 gene_biotype:snRNA transcript_biotype:snRNA // chr19 // 100 // 100 // 8 // 8 // 1 /// NONHSAT066240 // NONCODE // Non-coding transcript identified by NONCODE // chr19 // 100 // 100 // 8 // 8 // 1	NA	NA	NA	NA	NA	NA	NA	3	main	0.50993	1.42398	2.99009	4.3692	0.00531019	0.758705	-1.76369
17039184	17039184	chr6_qbl_hap6	-	2003905	2005260	30	ENST00000376377 // IER3 // immediate early response 3 // 6p21.3 // 8870 /// ENST00000383560 // IER3 // immediate early response 3 // 6p21.3 // 8870 /// ENST00000400509 // IER3 // immediate early response 3 // 6p21.3 // 8870 /// ENST00000416336 // IER3 // immediate early response 3 // 6p21.3 // 8870 /// ENST00000429592 // IER3 // immediate early response 3 // 6p21.3 // 8870 /// ENST00000436988 // …	ENST00000376377 // ENSEMBL // havana:known chromosome:GRCh38:6:30743199:30744548:-1 gene:ENSG00000137331 gene_biotype:protein_coding transcript_biotype:protein_coding // chr6_qbl_hap6 // 77 // 77 // 23 // 30 // 1 /// ENST00000383560 // ENSEMBL // ensembl_havana_transcript:known chromosome:GRCh38:CHR_HSCHR6_MHC_QBL_CTG1:30732716:30734071:-1 gene:ENSG00000206478 gene_biotype:protein_coding transcri…	ENST00000376377 // Q5ST79 /// ENST00000376377 // P46695 /// ENST00000376377 // O75353 /// ENST00000376377 // Q53HJ2 /// ENST00000376377 // Q5ST77 /// ENST00000383560 // P46695 /// ENST00000383560 // Q5ST77 /// ENST00000383560 // O75353 /// ENST00000383560 // Q53HJ2 /// ENST00000400509 // Q5ST79 /// ENST00000400509 // P46695 /// ENST00000400509 // O75353 /// ENST00000400509 // Q53HJ2 /// ENST00000…	ENST00000376377 // Hs.76095 // adipose tissue| ascites| bladder| blood| bone| bone marrow| brain| cervix| connective tissue| ear| embryonic tissue| eye| heart| intestine| kidney| larynx| liver| lung| mammary gland| mouth| muscle| nerve| ovary| pancreas| pharynx| placenta| prostate| skin| stomach| thyroid| uterus| vascular| bladder carcinoma| breast (mammary gland) tumor| cervical tumor| chondrosa…	ENST00000376377 // GO:0001562 // response to protozoan // inferred from electronic annotation /// ENST00000376377 // GO:0003085 // negative regulation of systemic arterial blood pressure // inferred from electronic annotation /// ENST00000376377 // GO:0006282 // regulation of DNA repair // inferred from electronic annotation /// ENST00000376377 // GO:0006915 // apoptotic process // traceable auth…	ENST00000376377 // GO:0005634 // nucleus // inferred from direct assay /// ENST00000376377 // GO:0016021 // integral component of membrane // inferred from electronic annotation /// ENST00000376377 // GO:0005634 // nucleus // inferred from electronic annotation /// ENST00000376377 // GO:0016020 // membrane // inferred from electronic annotation /// ENST00000376377 // GO:0005575 // cellular_compon…	ENST00000376377 // GO:0005515 // protein binding // inferred from physical interaction /// ENST00000376377 // GO:0003674 // molecular_function // no biological data available /// ENST00000383560 // GO:0005515 // protein binding // inferred from physical interaction /// ENST00000383560 // GO:0003674 // molecular_function // no biological data available /// ENST00000400509 // GO:0005515 // protein …	NA	NA	3	main	0.509637	1.42369	9.73147	5.89638	0.00126143	0.513108	-0.716634
17118374	17118374	chr9	+	35182883	35185914	10	NA	AK128829 // GenBank // Homo sapiens cDNA FLJ46309 fis, clone TESTI4039744. // chr9 // 100 // 100 // 10 // 10 // 1	NA	NA	NA	NA	NA	NA	NA	3	main	0.507909	1.42199	3.37885	4.92667	0.00303478	0.629202	-1.3362
16822109	16822109	chr16	+	89894907	89937727	22	NM_032451 // SPIRE2 // spire-type actin nucleation factor 2 // 16q24 // 84501 /// ENST00000378247 // SPIRE2 // spire-type actin nucleation factor 2 // 16q24 // 84501 /// ENST00000393062 // SPIRE2 // spire-type actin nucleation factor 2 // 16q24 // 84501 /// ENST00000569108 // SPIRE2 // spire-type actin nucleation factor 2 // 16q24 // 84501 /// AB058735 // SPIRE2 // spire-type actin nucleation fac…	NM_032451 // RefSeq // Homo sapiens spire-type actin nucleation factor 2 (SPIRE2), mRNA. // chr16 // 100 // 100 // 22 // 22 // 1 /// ENST00000378247 // ENSEMBL // ensembl_havana_transcript:known chromosome:GRCh38:16:89828508:89871319:1 gene:ENSG00000204991 gene_biotype:protein_coding transcript_biotype:protein_coding // chr16 // 100 // 100 // 22 // 22 // 1 /// ENST00000393062 // ENSEMBL // havana…	NM_032451 // Q8WWL2 /// NM_032451 // B3KT42 /// NM_032451 // H3BV39 /// NM_032451 // H3BV74 /// ENST00000378247 // Q8WWL2 /// ENST00000378247 // B3KT42 /// ENST00000378247 // H3BV39 /// ENST00000378247 // H3BV74 /// ENST00000393062 // Q8WWL2 /// ENST00000393062 // B3KT42 /// ENST00000393062 // H3BV39 /// ENST00000393062 // H3BV74 /// ENST00000569108 // Q8WWL2 /// ENST00000569108 // B3KT42 /// ENS…	NM_032451 // Hs.461786 // brain| cervix| embryonic tissue| eye| intestine| kidney| liver| lung| mammary gland| pancreas| placenta| skin| stomach| testis| thyroid| uterus| breast (mammary gland) tumor| cervical tumor| colorectal tumor| glioma| kidney tumor| non-neoplasia| normal| pancreatic tumor| soft tissue/muscle tissue tumor| uterine tumor| blastocyst| fetus| adult /// ENST00000378247 // Hs.46…	NM_032451 // GO:0015031 // protein transport // inferred from electronic annotation /// NM_032451 // GO:0016192 // vesicle-mediated transport // inferred from sequence or structural similarity /// NM_032451 // GO:0030036 // actin cytoskeleton organization // inferred from mutant phenotype /// NM_032451 // GO:0036089 // cleavage furrow formation // inferred from sequence or structural similarity /…	NM_032451 // GO:0005829 // cytosol // inferred from electronic annotation /// NM_032451 // GO:0005856 // cytoskeleton // inferred from electronic annotation /// NM_032451 // GO:0005886 // plasma membrane // inferred from electronic annotation /// NM_032451 // GO:0005938 // cell cortex // inferred from sequence or structural similarity /// NM_032451 // GO:0030659 // cytoplasmic vesicle membrane //…	NM_032451 // GO:0003779 // actin binding // inferred from electronic annotation /// ENST00000378247 // GO:0003779 // actin binding // inferred from electronic annotation /// ENST00000393062 // GO:0003779 // actin binding // inferred from electronic annotation /// ENST00000569108 // GO:0003779 // actin binding // inferred from electronic annotation /// AB058735 // GO:0003779 // actin binding // in…	NA	NA	1	main	0.506779	1.42087	7.00993	4.75075	0.00360408	0.660973	-1.46504
17008394	17008394	chr6	+	40685387	40688616	18	NA	NONHSAT112692 // NONCODE // Non-coding transcript identified by NONCODE: Linc // chr6 // 100 // 100 // 18 // 18 // 1 /// TCONS_00011812-XLOC_005286 // Rinn lincRNA // linc-TSPO2-1 chr6:+:40685386-40688616 // chr6 // 100 // 100 // 18 // 18 // 1	NA	NA	NA	NA	NA	NA	NA	1	main	0.506336	1.42044	3.40081	4.81159	0.00339444	0.647686	-1.41987
17084359	17084359	chr9	+	33617760	33618504	14	ENST00000379435 // TRBV20OR9-2 // T cell receptor beta variable 20/OR9-2 (non-functional) // --- // --- /// OTTHUMT00000052089 // TRBV20OR9-2 // T cell receptor beta variable 20/OR9-2 (non-functional) // --- // ---	ENST00000379435 // ENSEMBL // havana_ig_gene:known chromosome:GRCh38:9:33617762:33618506:1 gene:ENSG00000205274 gene_biotype:TR_V_gene transcript_biotype:TR_V_gene // chr9 // 100 // 100 // 14 // 14 // 1 /// OTTHUMT00000052089 // Havana transcript // cdna:all chromosome:VEGA56:9:33617762:33618506:1 Gene:OTTHUMG00000019781 // chr9 // 100 // 100 // 14 // 14 // 1 /// GENSCAN00000026115 // ENSEMBL // …	NA	NA	NA	NA	ENST00000379435 // GO:0005515 // protein binding // inferred from electronic annotation	NA	ENST00000379435 // Pfam // IPR013106 // Immunoglobulin V-set domain /// OTTHUMT00000052089 // Pfam // IPR013106 // Immunoglobulin V-set domain	3	main	0.50508	1.4192	5.08355	5.28541	0.00216423	0.584911	-1.0898
16827655	16827655	chr16	-	69377149	69385712	23	NM_144676 // TMED6 // transmembrane emp24 protein transport domain containing 6 // 16q22.1 // 146456 /// ENST00000288025 // TMED6 // transmembrane emp24 protein transport domain containing 6 // 16q22.1 // 146456 /// AY358268 // TMED6 // transmembrane emp24 protein transport domain containing 6 // 16q22.1 // 146456 /// BC020827 // TMED6 // transmembrane emp24 protein transport domain containing 6 …	NM_144676 // RefSeq // Homo sapiens transmembrane emp24 protein transport domain containing 6 (TMED6), mRNA. // chr16 // 100 // 100 // 23 // 23 // 1 /// ENST00000288025 // ENSEMBL // ensembl_havana_transcript:known chromosome:GRCh38:16:69343248:69351809:-1 gene:ENSG00000157315 gene_biotype:protein_coding transcript_biotype:protein_coding // chr16 // 100 // 100 // 23 // 23 // 1 /// AY358268 // Gen…	NM_144676 // Q8WW62 /// NM_144676 // J3KT08 /// NM_144676 // J3QRW8 /// ENST00000288025 // Q8WW62 /// ENST00000288025 // J3KT08 /// ENST00000288025 // J3QRW8 /// AY358268 // Q8WW62 /// AY358268 // J3KT08 /// AY358268 // J3QRW8 /// BC020827 // Q8WW62 /// BC020827 // J3KT08 /// BC020827 // J3QRW8 /// uc002exc.2 // Q8WW62 /// uc002exc.2 // J3KT08 /// uc002exc.2 // J3QRW8 /// ENST00000564737 // J3KT0…	NM_144676 // Hs.729118 // blood| brain| embryonic tissue| intestine| kidney| liver| pancreas| stomach| uterus| normal|embryoid body| fetus| adult /// ENST00000288025 // Hs.729118 // blood| brain| embryonic tissue| intestine| kidney| liver| pancreas| stomach| uterus| normal|embryoid body| fetus| adult /// AY358268 // Hs.729118 // blood| brain| embryonic tissue| intestine| kidney| liver| pancreas| …	NM_144676 // GO:0006810 // transport // inferred from electronic annotation /// ENST00000288025 // GO:0006810 // transport // inferred from electronic annotation /// AY358268 // GO:0006810 // transport // inferred from electronic annotation /// BC020827 // GO:0006810 // transport // inferred from electronic annotation /// OTTHUMT00000268951 // GO:0006810 // transport // inferred from electronic a…	NM_144676 // GO:0005789 // endoplasmic reticulum membrane // inferred from electronic annotation /// NM_144676 // GO:0016021 // integral component of membrane // inferred from electronic annotation /// NM_144676 // GO:0005783 // endoplasmic reticulum // inferred from electronic annotation /// NM_144676 // GO:0016020 // membrane // inferred from electronic annotation /// ENST00000288025 // GO:0005…	NA	NA	ENST00000288025 // Pfam // IPR009038 // GOLD /// OTTHUMT00000268951 // Pfam // IPR009038 // GOLD /// ENST00000564737 // Pfam // IPR009038 // GOLD /// OTTHUMT00000430574 // Pfam // IPR009038 // GOLD /// ENST00000570293 // Pfam // IPR009038 // GOLD /// OTTHUMT00000430573 // Pfam // IPR009038 // GOLD	1	main	0.505057	1.41918	3.35961	5.117	0.00253129	0.607649	-1.20281
16967831	16967831	chr4	+	75174190	75181024	25	NM_001270989 // EPGN // epithelial mitogen // 4q13.3 // 255324 /// NR_073114 // EPGN // epithelial mitogen // 4q13.3 // 255324 /// ENST00000413830 // EPGN // epithelial mitogen // 4q13.3 // 255324 /// AK289455 // EPGN // epithelial mitogen // 4q13.3 // 255324 /// OTTHUMT00000362738 // EPGN // epithelial mitogen homolog (mouse) // --- // --- /// NM_001270990 // EPGN // epithelial mitogen // 4q13.3…	NM_001270989 // RefSeq // Homo sapiens epithelial mitogen (EPGN), transcript variant 1, mRNA. // chr4 // 76 // 76 // 19 // 25 // 1 /// NR_073114 // RefSeq // Homo sapiens epithelial mitogen (EPGN), transcript variant 6, non-coding RNA. // chr4 // 76 // 76 // 19 // 25 // 1 /// ENST00000413830 // ENSEMBL // ensembl_havana_transcript:known chromosome:GRCh38:4:74308473:74315307:1 gene:ENSG00000182585…	NM_001270989 // Q6UW88 /// NM_001270989 // A0PK19 /// NR_073114 // Q6UW88 /// NR_073114 // A0PK19 /// ENST00000413830 // Q6UW88 /// ENST00000413830 // A0PK19 /// AK289455 // Q6UW88 /// AK289455 // A0PK19 /// NM_001270990 // Q6UW88 /// NM_001270990 // A0PK19 /// NM_001270991 // Q6UW88 /// NM_001270991 // A0PK19 /// NM_001270992 // Q6UW88 /// NM_001270992 // A0PK19 /// NM_001270993 // Q6UW88 /// NM…	NM_001270989 // Hs.401237 // brain| cervix| esophagus| lung| uterus| cervical tumor| esophageal tumor| glioma| lung tumor| normal| uterine tumor| adult /// NR_073114 // Hs.401237 // brain| cervix| esophagus| lung| uterus| cervical tumor| esophageal tumor| glioma| lung tumor| normal| uterine tumor| adult /// ENST00000413830 // Hs.401237 // brain| cervix| esophagus| lung| uterus| cervical tumor| es…	NM_001270989 // GO:0000165 // MAPK cascade // inferred from electronic annotation /// NM_001270989 // GO:0000187 // activation of MAPK activity // inferred from sequence or structural similarity /// NM_001270989 // GO:0001525 // angiogenesis // inferred from direct assay /// NM_001270989 // GO:0008284 // positive regulation of cell proliferation // inferred from direct assay /// NM_001270989 // G…	NM_001270989 // GO:0005576 // extracellular region // inferred from electronic annotation /// NM_001270989 // GO:0005887 // integral component of plasma membrane // inferred from direct assay /// NM_001270989 // GO:0016020 // membrane // inferred from electronic annotation /// NM_001270989 // GO:0016021 // integral component of membrane // inferred from electronic annotation /// NR_073114 // GO:0…	NM_001270989 // GO:0004708 // MAP kinase kinase activity // inferred from sequence or structural similarity /// NM_001270989 // GO:0005154 // epidermal growth factor receptor binding // inferred from direct assay /// NM_001270989 // GO:0008083 // growth factor activity // inferred from direct assay /// NM_001270989 // GO:0004708 // MAP kinase kinase activity // inferred from electronic annotation…	NA	NA	1	main	0.504824	1.41895	7.75438	4.19353	0.00639228	0.79654	-1.9103782908551m
16722445	16722445	chr11	+	17373273	17398888	21	NM_001202439 // NCR3LG1 // natural killer cell cytotoxicity receptor 3 ligand 1 // 11p15.1 // 374383 /// ENST00000338965 // NCR3LG1 // natural killer cell cytotoxicity receptor 3 ligand 1 // 11p15.1 // 374383 /// ENST00000530403 // NCR3LG1 // natural killer cell cytotoxicity receptor 3 ligand 1 // 11p15.1 // 374383 /// BX537685 // NCR3LG1 // natural killer cell cytotoxicity receptor 3 ligand 1 //…	NM_001202439 // RefSeq // Homo sapiens natural killer cell cytotoxicity receptor 3 ligand 1 (NCR3LG1), mRNA. // chr11 // 100 // 100 // 21 // 21 // 0 /// ENST00000338965 // ENSEMBL // ensembl_havana_transcript:novel chromosome:GRCh38:11:17351726:17377341:1 gene:ENSG00000188211 gene_biotype:protein_coding transcript_biotype:protein_coding // chr11 // 100 // 100 // 21 // 21 // 0 /// ENST00000530403 …	NM_001202439 // Q68D85 /// ENST00000338965 // Q68D85 /// ENST00000530403 // Q68D85 /// BX537685 // Q68D85 /// uc001mmz.4 // Q68D85	NM_001202439 // Hs.146274 // brain| eye| intestine| kidney| liver| lung| mammary gland| ovary| parathyroid| placenta| stomach| testis| thymus| breast (mammary gland) tumor| gastrointestinal tumor| germ cell tumor| glioma| normal| ovarian tumor| fetus| adult /// ENST00000338965 // Hs.146274 // brain| eye| intestine| kidney| liver| lung| mammary gland| ovary| parathyroid| placenta| stomach| testis|…	OTTHUMT00000387035 // GO:0019885 // antigen processing and presentation of endogenous peptide antigen via MHC class I // inferred from electronic annotation /// OTTHUMT00000387036 // GO:0019885 // antigen processing and presentation of endogenous peptide antigen via MHC class I // inferred from electronic annotation	NM_001202439 // GO:0005886 // plasma membrane // inferred from electronic annotation /// NM_001202439 // GO:0016021 // integral component of membrane // inferred from electronic annotation /// NM_001202439 // GO:0019028 // viral capsid // inferred from electronic annotation /// NM_001202439 // GO:0016020 // membrane // inferred from electronic annotation /// ENST00000338965 // GO:0005886 // plasm…	NM_001202439 // GO:0005198 // structural molecule activity // inferred from electronic annotation /// ENST00000338965 // GO:0005198 // structural molecule activity // inferred from electronic annotation /// ENST00000338965 // GO:0005515 // protein binding // inferred from electronic annotation /// ENST00000530403 // GO:0005198 // structural molecule activity // inferred from electronic annotation…	NA	ENST00000338965 // Pfam // IPR000840 // Gamma-retroviral matrix, N-terminal /// ENST00000338965 // Pfam // IPR003597 // Immunoglobulin C1-set /// ENST00000338965 // Pfam // IPR013162 // CD80-like, immunoglobulin C2-set /// ENST00000530403 // Pfam // IPR000840 // Gamma-retroviral matrix, N-terminal /// ENST00000530403 // Pfam // IPR003597 // Immunoglobulin C1-set /// ENST00000530403 // Pfam // IPR…	1	main	0.504382	1.41852	4.5244	4.06607	0.00733393	0.79654	-2.02054
16831908	16831908	chr17	+	18601311	18639432	11	NA	NA	NA	NA	NA	NA	NA	NA	NA	3	main	0.504162	1.4183	6.4141	4.28604	0.00579418	0.77506	-1.83239
16757324	16757324	chr12	+	113344582	113369991	33	NM_001032409 // OAS1 // 2-5-oligoadenylate synthetase 1, 40/46kDa // 12q24.2 // 4938 /// NM_002534 // OAS1 // 2-5-oligoadenylate synthetase 1, 40/46kDa // 12q24.2 // 4938 /// ENST00000202917 // OAS1 // 2-5-oligoadenylate synthetase 1, 40/46kDa // 12q24.2 // 4938 /// ENST00000445409 // OAS1 // 2-5-oligoadenylate synthetase 1, 40/46kDa // 12q24.2 // 4938 /// ENST00000452357 // OAS1 // 2-5-oligoaden…	NM_001032409 // RefSeq // Homo sapiens 2-5-oligoadenylate synthetase 1, 40/46kDa (OAS1), transcript variant 3, mRNA. // chr12 // 100 // 33 // 11 // 11 // 0 /// NM_002534 // RefSeq // Homo sapiens 2-5-oligoadenylate synthetase 1, 40/46kDa (OAS1), transcript variant 2, mRNA. // chr12 // 100 // 33 // 11 // 11 // 0 /// ENST00000202917 // ENSEMBL // ensembl_havana_transcript:known chromosome:GRCh38:12…	NM_001032409 // P00973 /// NM_001032409 // A7YIG8 /// NM_001032409 // B4DTS8 /// NM_001032409 // B4DWE7 /// NM_001032409 // C6EMZ7 /// NM_001032409 // F8VPW7 /// NM_001032409 // F8VUC8 /// NM_001032409 // F8VXY3 /// NM_001032409 // H0YI20 /// NM_001032409 // H0YIB8 /// NM_001032409 // Q3ZM02 /// NM_001032409 // S4R3A5 /// NM_002534 // P00973 /// NM_002534 // A7YIG8 /// NM_002534 // B4DTS8 /// NM_…	NM_001032409 // Hs.524760 // adipose tissue| adrenal gland| ascites| bladder| blood| bone| bone marrow| brain| cervix| connective tissue| esophagus| eye| heart| intestine| kidney| larynx| liver| lung| lymph| lymph node| mammary gland| mouth| muscle| ovary| pancreas| pharynx| placenta| prostate| skin| spleen| stomach| testis| thymus| thyroid| tonsil| trachea| uterus| bladder carcinoma| breast (mam…	NM_001032409 // GO:0006006 // glucose metabolic process // inferred from mutant phenotype /// NM_001032409 // GO:0006164 // purine nucleotide biosynthetic process // inferred from direct assay /// NM_001032409 // GO:0009615 // response to virus // inferred from direct assay /// NM_001032409 // GO:0019221 // cytokine-mediated signaling pathway // traceable author statement /// NM_001032409 // GO:0…	NM_001032409 // GO:0005576 // extracellular region // inferred from electronic annotation /// NM_001032409 // GO:0005634 // nucleus // inferred from direct assay /// NM_001032409 // GO:0005634 // nucleus // inferred from electronic annotation /// NM_001032409 // GO:0005737 // cytoplasm // inferred from direct assay /// NM_001032409 // GO:0005739 // mitochondrion // inferred from electronic annota…	NM_001032409 // GO:0001730 // 2'-5'-oligoadenylate synthetase activity // inferred from direct assay /// NM_001032409 // GO:0003725 // double-stranded RNA binding // inferred from direct assay /// NM_001032409 // GO:0005515 // protein binding // inferred from physical interaction /// NM_001032409 // GO:0005524 // ATP binding // traceable author statement /// NM_001032409 // GO:0008270 // zinc ion…	NA	ENST00000202917 // Pfam // IPR002934 // Nucleotidyl transferase domain /// ENST00000202917 // Pfam // IPR018952 // 2'-5'-oligoadenylate synthetase 1, domain 2/C-terminal /// ENST00000445409 // Pfam // IPR002934 // Nucleotidyl transferase domain /// ENST00000445409 // Pfam // IPR018952 // 2'-5'-oligoadenylate synthetase 1, domain 2/C-terminal /// ENST00000452357 // Pfam // IPR002934 // Nucleotidyl…	1	main	0.503894	1.41804	7.96366	5.85565	0.00130592	0.513108	-0.739815
16654479	16654479	NA	NA	NA	NA	4	NA	--- // --- // neg_control // --- // --- // --- // --- // --- // ---	NA	NA	NA	NA	NA	NA	NA	NA	normgene->intron	0.503769	1.41791	3.55809	4.21996	0.00621458	0.79654	-1.88793
17094814	17094814	chr9	-	74298282	74431606	30	NM_001135820 // TMEM2 // transmembrane protein 2 // 9q21.13 // 23670 /// NM_013390 // TMEM2 // transmembrane protein 2 // 9q21.13 // 23670 /// XM_006717033 // TMEM2 // transmembrane protein 2 // 9q21.13 // 23670 /// ENST00000377044 // TMEM2 // transmembrane protein 2 // 9q21.13 // 23670 /// ENST00000377066 // TMEM2 // transmembrane protein 2 // 9q21.13 // 23670 /// ENST00000542935 // TMEM2 // tra…	NM_001135820 // RefSeq // Homo sapiens transmembrane protein 2 (TMEM2), transcript variant 2, mRNA. // chr9 // 70 // 70 // 21 // 30 // 1 /// NM_013390 // RefSeq // Homo sapiens transmembrane protein 2 (TMEM2), transcript variant 1, mRNA. // chr9 // 73 // 73 // 22 // 30 // 1 /// XM_006717033 // RefSeq // PREDICTED: Homo sapiens transmembrane protein 2 (TMEM2), transcript variant X2, mRNA. // chr9 …	NM_001135820 // Q9UHN6 /// NM_001135820 // B3KNL9 /// NM_001135820 // B4DTX3 /// NM_001135820 // B4E1B9 /// NM_001135820 // F5GZC1 /// NM_001135820 // F5H6B2 /// NM_001135820 // H3BLX9 /// NM_001135820 // H3BLY0 /// NM_013390 // Q9UHN6 /// NM_013390 // B3KNL9 /// NM_013390 // B4DTX3 /// NM_013390 // B4E1B9 /// NM_013390 // F5GZC1 /// NM_013390 // F5H6B2 /// NM_013390 // H3BLX9 /// NM_013390 // H3…	NM_001135820 // Hs.494146 // adipose tissue| adrenal gland| ascites| bladder| blood| bone| brain| cervix| connective tissue| embryonic tissue| esophagus| eye| intestine| kidney| larynx| liver| lung| lymph| lymph node| mammary gland| mouth| muscle| nerve| ovary| pancreas| parathyroid| placenta| prostate| skin| stomach| testis| thymus| uterus| vascular|adrenal tumor| breast (mammary gland) tumor| c…	NM_001135820 // GO:0007275 // multicellular organismal development // inferred from electronic annotation /// NM_013390 // GO:0007275 // multicellular organismal development // inferred from electronic annotation /// XM_006717033 // GO:0007275 // multicellular organismal development // inferred from electronic annotation /// ENST00000377044 // GO:0007275 // multicellular organismal development //…	NM_001135820 // GO:0016021 // integral component of membrane // inferred from electronic annotation /// NM_001135820 // GO:0070062 // extracellular vesicular exosome // inferred from direct assay /// NM_001135820 // GO:0016020 // membrane // inferred from electronic annotation /// NM_001135820 // GO:0016021 // integral component of membrane // traceable author statement /// NM_013390 // GO:001602…	NA	NA	ENST00000377044 // Pfam // IPR019316 // G8 domain /// ENST00000377066 // Pfam // IPR019316 // G8 domain /// ENST00000542935 // Pfam // IPR019316 // G8 domain /// OTTHUMT00000052618 // Pfam // IPR019316 // G8 domain /// OTTHUMT00000401980 // Pfam // IPR019316 // G8 domain /// OTTHUMT00000401981 // Pfam // IPR019316 // G8 domain	1	main	0.501561	1.41574	8.07904	6.45885	0.000795663	0.484785	-0.418964
16652951	16652951	NA	NA	NA	NA	3	NA	--- // --- // neg_control // --- // --- // --- // --- // --- // ---	NA	NA	NA	NA	NA	NA	NA	NA	normgene->intron	0.501361	1.41555	3.97141	4.63866	0.00403013	0.697708	-1.55
16866289	16866289	NA	NA	NA	NA	2	NA	--- // --- // pos_control // --- // --- // --- // --- // --- // ---	NA	NA	NA	NA	NA	NA	NA	NA	normgene->exon	0.50077	1.41497	8.89388	6.26652	0.000928076	0.497607	-0.516198
16657121	16657121	NA	NA	NA	NA	4	NA	--- // --- // neg_control // --- // --- // --- // --- // --- // ---	NA	NA	NA	NA	NA	NA	NA	NA	normgene->intron	0.497567	1.41183	6.23692	4.04814	0.00747861	0.79654	-2.0363
16655633	16655633	NA	NA	NA	NA	4	NA	--- // --- // neg_control // --- // --- // --- // --- // --- // ---	NA	NA	NA	NA	NA	NA	NA	NA	normgene->intron	0.496506	1.41079	4.13252	4.54257	0.00444146	0.704733	-1.62466
16733594	16733594	chr11	+	131850990	131854555	22	NA	NONHSAT025190 // NONCODE // Non-coding transcript identified by NONCODE: Sense No Exonic // chr11 // 100 // 100 // 22 // 22 // 0	NA	NA	NA	NA	NA	NA	NA	1	main	0.495504	1.40981	3.33928	4.90125	0.00311033	0.629202	-1.35449
16713318	16713318	chr10	-	36810649	36813162	8	NM_005746 // NAMPT // nicotinamide phosphoribosyltransferase // 7q22.3 // 10135 /// XM_005250100 // NAMPT // nicotinamide phosphoribosyltransferase // 7q22.3 // 10135 /// ENST00000222553 // NAMPT // nicotinamide phosphoribosyltransferase // 7q22.3 // 10135 /// ENST00000354289 // NAMPT // nicotinamide phosphoribosyltransferase // 7q22.3 // 10135 /// ENST00000440465 // NAMPTL // nicotinamide phosph…	NM_005746 // RefSeq // Homo sapiens nicotinamide phosphoribosyltransferase (NAMPT), mRNA. // chr10 // 100 // 100 // 8 // 8 // 0 /// XM_005250100 // RefSeq // PREDICTED: Homo sapiens nicotinamide phosphoribosyltransferase (NAMPT), transcript variant X1, mRNA. // chr10 // 100 // 100 // 8 // 8 // 0 /// ENST00000222553 // ENSEMBL // ensembl_havana_transcript:known chromosome:GRCh38:7:106248285:106285…	NM_005746 // P43490 /// NM_005746 // B7Z8W6 /// NM_005746 // C9JF35 /// NM_005746 // C9JG65 /// XM_005250100 // P43490 /// XM_005250100 // B7Z8W6 /// XM_005250100 // C9JF35 /// XM_005250100 // C9JG65 /// ENST00000222553 // P43490 /// ENST00000222553 // Q658Z1 /// ENST00000222553 // F5H246 /// ENST00000222553 // C9JG65 /// ENST00000222553 // C9JF35 /// ENST00000222553 // B7Z8W6 /// ENST00000354289…	NM_005746 // Hs.489615 // adipose tissue| adrenal gland| ascites| bladder| blood| bone| bone marrow| brain| cervix| connective tissue| embryonic tissue| esophagus| eye| heart| intestine| kidney| larynx| liver| lung| lymph| lymph node| mammary gland| mouth| muscle| nerve| ovary| pancreas| parathyroid| pharynx| placenta| prostate| salivary gland| skin| spleen| stomach| testis| thymus| thyroid| trac…	NM_005746 // GO:0006766 // vitamin metabolic process // traceable author statement /// NM_005746 // GO:0006767 // water-soluble vitamin metabolic process // traceable author statement /// NM_005746 // GO:0006769 // nicotinamide metabolic process // traceable author statement /// NM_005746 // GO:0007165 // signal transduction // traceable author statement /// NM_005746 // GO:0007267 // cell-cell s…	NM_005746 // GO:0005615 // extracellular space // inferred from electronic annotation /// NM_005746 // GO:0005634 // nucleus // inferred from electronic annotation /// NM_005746 // GO:0005829 // cytosol // traceable author statement /// NM_005746 // GO:0070062 // extracellular vesicular exosome // inferred from direct assay /// NM_005746 // GO:0005576 // extracellular region // inferred from elec…	NM_005746 // GO:0004514 // nicotinate-nucleotide diphosphorylase (carboxylating) activity // inferred from electronic annotation /// NM_005746 // GO:0005125 // cytokine activity // inferred from electronic annotation /// NM_005746 // GO:0005515 // protein binding // inferred from physical interaction /// NM_005746 // GO:0047280 // nicotinamide phosphoribosyltransferase activity // inferred from e…	NA	ENST00000222553 // Pfam // IPR007229 // Nicotinate phosphoribosyltransferase family /// ENST00000354289 // Pfam // IPR007229 // Nicotinate phosphoribosyltransferase family /// ENST00000440465 // Pfam // IPR007229 // Nicotinate phosphoribosyltransferase family /// ENST00000543053 // Pfam // IPR007229 // Nicotinate phosphoribosyltransferase family	1	main	0.494343	1.40868	10.2665	4.21365	0.00625647	0.79654	-1.89327
16817314	16817314	chr16	+	27874572	27874677	11	ENST00000391080 // RNU6-159P // RNA, U6 small nuclear 159, pseudogene // --- // ---	ENST00000391080 // ENSEMBL // ncrna:known chromosome:GRCh38:16:27863251:27863356:1 gene:ENSG00000212382 gene_biotype:snRNA transcript_biotype:snRNA // chr16 // 100 // 100 // 11 // 11 // 1 /// NONHSAT141469 // NONCODE // Non-coding transcript identified by NONCODE // chr16 // 100 // 100 // 11 // 11 // 1 /// uc021tfr.1 // UCSC Genes // Rfam model RF00026 hit found at contig region AC008732.9/94721-…	NA	NA	NA	NA	NA	NA	NA	3	main	0.493803	1.40815	2.76694	4.1269	0.0068663	0.79654	-1.96757
17125034	17125034	chrU	+	1	263	25	ENST00000518311 // ASNSP1 // asparagine synthetase pseudogene 1 // --- // --- /// OTTHUMT00000359987 // ASNSP1 // asparagine synthetase pseudogene 1 // --- // --- /// NM_001178075 // ASNS // asparagine synthetase (glutamine-hydrolyzing) // 7q21.3 // 440 /// NM_001178076 // ASNS // asparagine synthetase (glutamine-hydrolyzing) // 7q21.3 // 440 /// NM_001178077 // ASNS // asparagine synthetase (glu…	ENST00000518311 // ENSEMBL // havana:known chromosome:GRCh38:8:46579213:46614523:-1 gene:ENSG00000248498 gene_biotype:unprocessed_pseudogene transcript_biotype:unprocessed_pseudogene // chrU // 100 // 100 // 25 // 25 // 1 /// OTTHUMT00000359987 // Havana transcript // cdna:all chromosome:VEGA56:8:46579213:46614523:-1 Gene:OTTHUMG00000165535 // chrU // 100 // 100 // 25 // 25 // 1 /// NM_001178075 …	NM_001178075 // P08243 /// NM_001178075 // B4DY32 /// NM_001178075 // C9J057 /// NM_001178075 // C9J605 /// NM_001178075 // C9JLA3 /// NM_001178075 // C9JLN6 /// NM_001178075 // C9JM09 /// NM_001178075 // C9JT45 /// NM_001178075 // F8WEJ5 /// NM_001178076 // P08243 /// NM_001178076 // B4DY32 /// NM_001178076 // C9J057 /// NM_001178076 // C9J605 /// NM_001178076 // C9JLA3 /// NM_001178076 // C9JLN…	NM_001178075 // Hs.489207 // ascites| bladder| blood| bone| bone marrow| brain| cervix| connective tissue| embryonic tissue| esophagus| eye| heart| intestine| kidney| larynx| liver| lung| lymph| lymph node| mammary gland| mouth| muscle| nerve| ovary| pancreas| placenta| prostate| salivary gland| skin| spleen| stomach| testis| thyroid| umbilical cord| uterus| vascular| bladder carcinoma| breast (m…	NM_001178075 // GO:0001889 // liver development // inferred from electronic annotation /// NM_001178075 // GO:0006529 // asparagine biosynthetic process // inferred by curator /// NM_001178075 // GO:0006529 // asparagine biosynthetic process // inferred from direct assay /// NM_001178075 // GO:0006541 // glutamine metabolic process // inferred from electronic annotation /// NM_001178075 // GO:000…	NM_001178075 // GO:0005829 // cytosol // traceable author statement /// NM_001178076 // GO:0005829 // cytosol // traceable author statement /// NM_001178077 // GO:0005829 // cytosol // traceable author statement /// NM_001673 // GO:0005829 // cytosol // traceable author statement /// NM_133436 // GO:0005829 // cytosol // traceable author statement /// NM_183356 // GO:0005829 // cytosol // traceab…	NM_001178075 // GO:0004066 // asparagine synthase (glutamine-hydrolyzing) activity // not recorded /// NM_001178075 // GO:0004066 // asparagine synthase (glutamine-hydrolyzing) activity // inferred from direct assay /// NM_001178075 // GO:0005524 // ATP binding // inferred from electronic annotation /// NM_001178075 // GO:0042803 // protein homodimerization activity // inferred from electronic an…	NM_001673 // HumanCyc // ASPARAGINE-BIOSYNTHESIS /// NM_133436 // HumanCyc // ASPARAGINE-BIOSYNTHESIS /// BC008723 // HumanCyc // ASPARAGINE-BIOSYNTHESIS /// BC014621 // HumanCyc // ASPARAGINE-BIOSYNTHESIS /// M27396 // HumanCyc // ASPARAGINE-BIOSYNTHESIS	ENST00000175506 // Pfam // IPR000583 // Class II glutamine amidotransferase domain /// ENST00000175506 // Pfam // IPR001962 // Asparagine synthase /// ENST00000394308 // Pfam // IPR000583 // Class II glutamine amidotransferase domain /// ENST00000394308 // Pfam // IPR001962 // Asparagine synthase /// ENST00000394309 // Pfam // IPR000583 // Class II glutamine amidotransferase domain /// ENST000003…	3	rescue	0.493542	1.4079	8.98123	6.10166	0.00106213	0.513108	-0.60324224556604e
17060061	17060061	chr7	-	97481429	97501854	30	NM_001178075 // ASNS // asparagine synthetase (glutamine-hydrolyzing) // 7q21.3 // 440 /// NM_001178076 // ASNS // asparagine synthetase (glutamine-hydrolyzing) // 7q21.3 // 440 /// NM_001178077 // ASNS // asparagine synthetase (glutamine-hydrolyzing) // 7q21.3 // 440 /// NM_001673 // ASNS // asparagine synthetase (glutamine-hydrolyzing) // 7q21.3 // 440 /// NM_133436 // ASNS // asparagine synthe…	NM_001178075 // RefSeq // Homo sapiens asparagine synthetase (glutamine-hydrolyzing) (ASNS), transcript variant 4, mRNA. // chr7 // 60 // 60 // 18 // 30 // 1 /// NM_001178076 // RefSeq // Homo sapiens asparagine synthetase (glutamine-hydrolyzing) (ASNS), transcript variant 5, mRNA. // chr7 // 60 // 60 // 18 // 30 // 1 /// NM_001178077 // RefSeq // Homo sapiens asparagine synthetase (glutamine-hyd…	NM_001178075 // P08243 /// NM_001178075 // B4DY32 /// NM_001178075 // C9J057 /// NM_001178075 // C9J605 /// NM_001178075 // C9JLA3 /// NM_001178075 // C9JLN6 /// NM_001178075 // C9JM09 /// NM_001178075 // C9JT45 /// NM_001178075 // F8WEJ5 /// NM_001178076 // P08243 /// NM_001178076 // B4DY32 /// NM_001178076 // C9J057 /// NM_001178076 // C9J605 /// NM_001178076 // C9JLA3 /// NM_001178076 // C9JLN…	NM_001178075 // Hs.489207 // ascites| bladder| blood| bone| bone marrow| brain| cervix| connective tissue| embryonic tissue| esophagus| eye| heart| intestine| kidney| larynx| liver| lung| lymph| lymph node| mammary gland| mouth| muscle| nerve| ovary| pancreas| placenta| prostate| salivary gland| skin| spleen| stomach| testis| thyroid| umbilical cord| uterus| vascular| bladder carcinoma| breast (m…	NM_001178075 // GO:0001889 // liver development // inferred from electronic annotation /// NM_001178075 // GO:0006529 // asparagine biosynthetic process // inferred by curator /// NM_001178075 // GO:0006529 // asparagine biosynthetic process // inferred from direct assay /// NM_001178075 // GO:0006541 // glutamine metabolic process // inferred from electronic annotation /// NM_001178075 // GO:000…	NM_001178075 // GO:0005829 // cytosol // traceable author statement /// NM_001178076 // GO:0005829 // cytosol // traceable author statement /// NM_001178077 // GO:0005829 // cytosol // traceable author statement /// NM_001673 // GO:0005829 // cytosol // traceable author statement /// NM_133436 // GO:0005829 // cytosol // traceable author statement /// NM_183356 // GO:0005829 // cytosol // traceab…	NM_001178075 // GO:0004066 // asparagine synthase (glutamine-hydrolyzing) activity // not recorded /// NM_001178075 // GO:0004066 // asparagine synthase (glutamine-hydrolyzing) activity // inferred from direct assay /// NM_001178075 // GO:0005524 // ATP binding // inferred from electronic annotation /// NM_001178075 // GO:0042803 // protein homodimerization activity // inferred from electronic an…	NM_001673 // HumanCyc // ASPARAGINE-BIOSYNTHESIS /// NM_133436 // HumanCyc // ASPARAGINE-BIOSYNTHESIS /// BC008723 // HumanCyc // ASPARAGINE-BIOSYNTHESIS /// BC014621 // HumanCyc // ASPARAGINE-BIOSYNTHESIS /// M27396 // HumanCyc // ASPARAGINE-BIOSYNTHESIS /// M15798 // HumanCyc // ASPARAGINE-BIOSYNTHESIS	ENST00000175506 // Pfam // IPR000583 // Class II glutamine amidotransferase domain /// ENST00000175506 // Pfam // IPR001962 // Asparagine synthase /// ENST00000394308 // Pfam // IPR000583 // Class II glutamine amidotransferase domain /// ENST00000394308 // Pfam // IPR001962 // Asparagine synthase /// ENST00000394309 // Pfam // IPR000583 // Class II glutamine amidotransferase domain /// ENST000003…	1	main	0.492534	1.40691	7.40685	6.46922	0.000789171	0.484785	-0.413852
16974117	16974117	chr4	-	7432021	7436700	23	NM_001085382 // PSAPL1 // prosaposin-like 1 (gene/pseudogene) // 4p16.1 // 768239 /// DQ991252 // PSAPL1 // prosaposin-like 1 (gene/pseudogene) // 4p16.1 // 768239 /// uc011bwj.2 // PSAPL1 // prosaposin-like 1 (gene/pseudogene) // 4p16.1 // 768239 /// ENST00000319098 // PSAPL1 // prosaposin-like 1 (gene/pseudogene) // 4p16.1 // 768239 /// OTTHUMT00000358859 // PSAPL1 // prosaposin-like 1 // --- /…	NM_001085382 // RefSeq // Homo sapiens prosaposin-like 1 (gene/pseudogene) (PSAPL1), mRNA. // chr4 // 100 // 100 // 23 // 23 // 1 /// DQ991252 // GenBank // Homo sapiens prosaposin-like protein 1 (PSAPL1) mRNA, complete cds. // chr4 // 100 // 100 // 23 // 23 // 1 /// uc011bwj.2 // UCSC Genes // Homo sapiens prosaposin-like 1 (gene/pseudogene) (PSAPL1), mRNA. // chr4 // 100 // 100 // 23 // 23 // 1…	NM_001085382 // Q6NUJ1 /// DQ991252 // Q6NUJ1 /// uc011bwj.2 // Q6NUJ1 /// ENST00000319098 // Q6NUJ1	NM_001085382 // Hs.662523 // brain| skin| testis| bladder carcinoma| normal| fetus| adult /// DQ991252 // Hs.662523 // brain| skin| testis| bladder carcinoma| normal| fetus| adult /// uc011bwj.2 // Hs.662523 // brain| skin| testis| bladder carcinoma| normal| fetus| adult /// ENST00000319098 // Hs.662523 // brain| skin| testis| bladder carcinoma| normal| fetus| adult	NM_001085382 // GO:0006665 // sphingolipid metabolic process // inferred from electronic annotation /// NM_001085382 // GO:0006629 // lipid metabolic process // inferred from electronic annotation /// DQ991252 // GO:0006665 // sphingolipid metabolic process // inferred from electronic annotation /// DQ991252 // GO:0006629 // lipid metabolic process // inferred from electronic annotation /// uc011…	NM_001085382 // GO:0005576 // extracellular region // inferred from electronic annotation /// NM_001085382 // GO:0005764 // lysosome // inferred from electronic annotation /// DQ991252 // GO:0005576 // extracellular region // inferred from electronic annotation /// DQ991252 // GO:0005764 // lysosome // inferred from electronic annotation /// uc011bwj.2 // GO:0005576 // extracellular region // inf…	NA	NA	ENST00000319098 // Pfam // IPR003119 // Saposin type A /// ENST00000319098 // Pfam // IPR007856 // Saposin-like type B, 1 /// ENST00000319098 // Pfam // IPR008138 // Saposin-like type B, 2 /// OTTHUMT00000358859 // Pfam // IPR003119 // Saposin type A /// OTTHUMT00000358859 // Pfam // IPR007856 // Saposin-like type B, 1 /// OTTHUMT00000358859 // Pfam // IPR008138 // Saposin-like type B, 2	1	main	0.49036	1.4048	8.6815	4.87667	0.00318541	0.629202	-1.37227
16851565	16851565	chr18	+	21572737	21715574	36	NM_001135993 // TTC39C // tetratricopeptide repeat domain 39C // 18q11.2 // 125488 /// NM_001292030 // TTC39C // tetratricopeptide repeat domain 39C // 18q11.2 // 125488 /// NM_153211 // TTC39C // tetratricopeptide repeat domain 39C // 18q11.2 // 125488 /// XM_005258198 // TTC39C // tetratricopeptide repeat domain 39C // 18q11.2 // 125488 /// ENST00000304621 // TTC39C // tetratricopeptide repeat …	NM_001135993 // RefSeq // Homo sapiens tetratricopeptide repeat domain 39C (TTC39C), transcript variant 1, mRNA. // chr18 // 72 // 72 // 26 // 36 // 1 /// NM_001292030 // RefSeq // Homo sapiens tetratricopeptide repeat domain 39C (TTC39C), transcript variant 4, mRNA. // chr18 // 50 // 50 // 18 // 36 // 1 /// NM_153211 // RefSeq // Homo sapiens tetratricopeptide repeat domain 39C (TTC39C), transcr…	NM_001135993 // Q8N584 /// NM_001135993 // B7Z3X0 /// NM_001135993 // G3V1P2 /// NM_001135993 // J3QKX7 /// NM_001135993 // J3QLL8 /// NM_001292030 // Q8N584 /// NM_001292030 // B7Z3X0 /// NM_001292030 // G3V1P2 /// NM_001292030 // J3QKX7 /// NM_001292030 // J3QLL8 /// NM_153211 // Q8N584 /// NM_153211 // B7Z3X0 /// NM_153211 // G3V1P2 /// NM_153211 // J3QKX7 /// NM_153211 // J3QLL8 /// XM_005258…	NM_001135993 // Hs.128576 // adrenal gland| ascites| blood| bone| brain| connective tissue| eye| kidney| liver| lung| lymph node| mammary gland| muscle| pancreas| pharynx| salivary gland| skin| spleen| testis| uterus| breast (mammary gland) tumor| chondrosarcoma| gastrointestinal tumor| germ cell tumor| head and neck tumor| leukemia| liver tumor| lung tumor| non-neoplasia| normal| primitive neuro…	NA	NA	NA	NA	ENST00000304621 // Pfam // IPR019412 // Outer membrane protein, IML2, mitochondrial/Tetratricopeptide repeat protein 39 /// ENST00000304621 // Pfam // IPR019440 // Cohesin loading factor /// ENST00000317571 // Pfam // IPR019412 // Outer membrane protein, IML2, mitochondrial/Tetratricopeptide repeat protein 39 /// ENST00000317571 // Pfam // IPR019440 // Cohesin loading factor /// ENST00000540918 /…	1	main	0.488868	1.40334	6.71596	4.80438	0.00341853	0.649185	-1.42519
16873060	16873060	chr19	-	44150247	44174502	23	NM_001005376 // PLAUR // plasminogen activator, urokinase receptor // 19q13 // 5329 /// NM_002659 // PLAUR // plasminogen activator, urokinase receptor // 19q13 // 5329 /// ENST00000340093 // PLAUR // plasminogen activator, urokinase receptor // 19q13 // 5329 /// OTTHUMT00000463571 // PLAUR // plasminogen activator, urokinase receptor // --- // --- /// uc002oxd.2 // PLAUR // plasminogen activator…	NM_001005376 // RefSeq // Homo sapiens plasminogen activator, urokinase receptor (PLAUR), transcript variant 2, mRNA. // chr19 // 83 // 83 // 19 // 23 // 1 /// NM_002659 // RefSeq // Homo sapiens plasminogen activator, urokinase receptor (PLAUR), transcript variant 1, mRNA. // chr19 // 83 // 83 // 19 // 23 // 1 /// ENST00000340093 // ENSEMBL // ensembl_havana_transcript:known chromosome:GRCh38:19…	NM_001005376 // Q03405 /// NM_002659 // Q03405 /// ENST00000340093 // Q03405 /// ENST00000340093 // Q9UPI5 /// ENST00000340093 // Q6GY32 /// ENST00000340093 // M0R0H5 /// ENST00000340093 // M0QYR6 /// uc002oxd.2 // Q03405 /// uc002oxf.2 // Q03405 /// NM_001005377 // Q03405 /// XM_005258988 // Q03405 /// XM_005258990 // Q03405 /// ENST00000221264 // Q03405 /// ENST00000221264 // Q6GY32 /// ENST000…	NM_001005376 // Hs.466871 // adipose tissue| ascites| bladder| blood| bone| bone marrow| brain| cervix| connective tissue| embryonic tissue| esophagus| eye| intestine| kidney| larynx| liver| lung| mammary gland| muscle| ovary| pancreas| pharynx| placenta| prostate| skin| spleen| stomach| testis| thyroid| umbilical cord| uterus| vascular| bladder carcinoma| breast (mammary gland) tumor| chondrosar…	NM_001005376 // GO:0006501 // C-terminal protein lipidation // traceable author statement /// NM_001005376 // GO:0006928 // cellular component movement // non-traceable author statement /// NM_001005376 // GO:0006935 // chemotaxis // traceable author statement /// NM_001005376 // GO:0007165 // signal transduction // traceable author statement /// NM_001005376 // GO:0007596 // blood coagulation //…	NM_001005376 // GO:0005788 // endoplasmic reticulum lumen // traceable author statement /// NM_001005376 // GO:0005789 // endoplasmic reticulum membrane // traceable author statement /// NM_001005376 // GO:0005886 // plasma membrane // traceable author statement /// NM_001005376 // GO:0005887 // integral component of plasma membrane // inferred from electronic annotation /// NM_001005376 // GO:00…	NM_001005376 // GO:0004872 // receptor activity // non-traceable author statement /// NM_001005376 // GO:0005515 // protein binding // inferred from physical interaction /// NM_001005376 // GO:0019899 // enzyme binding // inferred from physical interaction /// NM_001005376 // GO:0030377 // urokinase plasminogen activator receptor activity // non-traceable author statement /// NM_001005376 // GO:0…	NA	ENST00000340093 // Pfam // IPR001526 // CD59 antigen /// OTTHUMT00000463571 // Pfam // IPR001526 // CD59 antigen /// ENST00000221264 // Pfam // IPR001526 // CD59 antigen /// ENST00000339082 // Pfam // IPR001526 // CD59 antigen /// ENST00000599892 // Pfam // IPR001526 // CD59 antigen /// ENST00000601723 // Pfam // IPR001526 // CD59 antigen /// OTTHUMT00000463568 // Pfam // IPR001526 // CD59 antige…	1	main	0.487307	1.40183	6.97973	5.79401	0.00137674	0.513108	-0.775345
16842453	16842453	NA	NA	NA	NA	1	NA	--- // --- // pos_control // --- // --- // --- // --- // --- // ---	NA	NA	NA	NA	NA	NA	NA	NA	normgene->exon	0.483745	1.39837	9.27475	4.88465	0.00316081	0.629202	-1.36649
16764053	16764053	chr12	-	49250916	49259681	28	ENST00000548445 // RND1 // Rho family GTPase 1 // 12q12 // 27289 /// ENST00000551243 // RND1 // Rho family GTPase 1 // 12q12 // 27289 /// AK124288 // RND1 // Rho family GTPase 1 // 12q12 // 27289 /// OTTHUMT00000408916 // RND1 // Rho family GTPase 1 // --- // --- /// OTTHUMT00000408918 // RND1 // Rho family GTPase 1 // --- // --- /// NM_014470 // RND1 // Rho family GTPase 1 // 12q12 // 27289 /// …	ENST00000548445 // ENSEMBL // havana:known chromosome:GRCh38:12:48857147:48859282:-1 gene:ENSG00000172602 gene_biotype:protein_coding transcript_biotype:retained_intron // chr12 // 100 // 36 // 10 // 10 // 0 /// ENST00000551243 // ENSEMBL // havana:known chromosome:GRCh38:12:48861030:48865855:-1 gene:ENSG00000172602 gene_biotype:protein_coding transcript_biotype:nonsense_mediated_decay // chr12 /…	ENST00000548445 // Q92730 /// ENST00000548445 // F8VXU4 /// ENST00000548445 // H0YHG7 /// ENST00000551243 // F8VXU4 /// ENST00000551243 // Q92730 /// ENST00000551243 // H0YHG7 /// AK124288 // Q92730 /// AK124288 // F8VXU4 /// AK124288 // H0YHG7 /// NM_014470 // Q92730 /// NM_014470 // F8VXU4 /// NM_014470 // H0YHG7 /// ENST00000309739 // Q92730 /// ENST00000309739 // H0YHG7 /// ENST00000309739 //…	ENST00000548445 // Hs.124940 // adipose tissue| bone| bone marrow| brain| embryonic tissue| eye| heart| intestine| liver| lung| lymph| mammary gland| pancreas| stomach| testis| thyroid| breast (mammary gland) tumor| chondrosarcoma| colorectal tumor| gastrointestinal tumor| germ cell tumor| liver tumor| lung tumor| lymphoma| non-neoplasia| normal| pancreatic tumor|embryoid body| fetus| infant| adu…	ENST00000548445 // GO:0006184 // GTP catabolic process // non-traceable author statement /// ENST00000548445 // GO:0007015 // actin filament organization // inferred from direct assay /// ENST00000548445 // GO:0007162 // negative regulation of cell adhesion // inferred from direct assay /// ENST00000548445 // GO:0007264 // small GTPase mediated signal transduction // inferred from electronic anno…	ENST00000548445 // GO:0005829 // cytosol // traceable author statement /// ENST00000548445 // GO:0005856 // cytoskeleton // inferred from electronic annotation /// ENST00000548445 // GO:0005886 // plasma membrane // inferred from electronic annotation /// ENST00000548445 // GO:0005912 // adherens junction // inferred from direct assay /// ENST00000548445 // GO:0005622 // intracellular // inferred…	ENST00000548445 // GO:0003924 // GTPase activity // non-traceable author statement /// ENST00000548445 // GO:0005102 // receptor binding // inferred from physical interaction /// ENST00000548445 // GO:0005515 // protein binding // inferred from physical interaction /// ENST00000548445 // GO:0005525 // GTP binding // inferred from electronic annotation /// ENST00000548445 // GO:0000166 // nucleoti…	NA	ENST00000309739 // Pfam // IPR001806 // Small GTPase superfamily /// ENST00000309739 // Pfam // IPR006689 // Small GTPase superfamily, ARF/SAR type /// ENST00000309739 // Pfam // IPR013684 // Mitochondrial Rho-like /// OTTHUMT00000408915 // Pfam // IPR001806 // Small GTPase superfamily /// OTTHUMT00000408915 // Pfam // IPR006689 // Small GTPase superfamily, ARF/SAR type /// OTTHUMT00000408915 // …	1	main	0.482197	1.39687	4.84864	5.21124	0.00231782	0.589069	-1.13901
16740630	16740630	chr11	-	65659490	65668044	18	NM_005438 // FOSL1 // FOS-like antigen 1 // 11q13 // 8061 /// XM_005274311 // FOSL1 // FOS-like antigen 1 // 11q13 // 8061 /// ENST00000312562 // FOSL1 // FOS-like antigen 1 // 11q13 // 8061 /// ENST00000531493 // FOSL1 // FOS-like antigen 1 // 11q13 // 8061 /// ENST00000532401 // FOSL1 // FOS-like antigen 1 // 11q13 // 8061 /// BC016648 // FOSL1 // FOS-like antigen 1 // 11q13 // 8061 /// CR54225…	NM_005438 // RefSeq // Homo sapiens FOS-like antigen 1 (FOSL1), mRNA. // chr11 // 100 // 100 // 18 // 18 // 0 /// XM_005274311 // RefSeq // PREDICTED: Homo sapiens FOS-like antigen 1 (FOSL1), transcript variant X1, mRNA. // chr11 // 100 // 94 // 17 // 17 // 0 /// ENST00000312562 // ENSEMBL // ensembl_havana_transcript:known chromosome:GRCh38:11:65892220:65900526:-1 gene:ENSG00000175592 gene_bioty…	NM_005438 // P15407 /// NM_005438 // B2R9B4 /// NM_005438 // B4DDQ7 /// NM_005438 // B4DR11 /// NM_005438 // E9PKL5 /// NM_005438 // E9PPX2 /// NM_005438 // E9PQT6 /// NM_005438 // Q53GM9 /// XM_005274311 // P15407 /// XM_005274311 // B2R9B4 /// XM_005274311 // B4DDQ7 /// XM_005274311 // B4DR11 /// XM_005274311 // E9PKL5 /// XM_005274311 // E9PPX2 /// XM_005274311 // E9PQT6 /// XM_005274311 // Q5…	NM_005438 // Hs.283565 // ascites| blood| bone| bone marrow| brain| cervix| connective tissue| embryonic tissue| esophagus| eye| heart| intestine| kidney| larynx| liver| lung| lymph node| mammary gland| mouth| ovary| pancreas| placenta| prostate| salivary gland| skin| stomach| testis| thyroid| uterus| vascular| breast (mammary gland) tumor| cervical tumor| chondrosarcoma| colorectal tumor| esopha…	NM_005438 // GO:0001701 // in utero embryonic development // inferred from electronic annotation /// NM_005438 // GO:0006357 // regulation of transcription from RNA polymerase II promoter // traceable author statement /// NM_005438 // GO:0006366 // transcription from RNA polymerase II promoter // traceable author statement /// NM_005438 // GO:0006935 // chemotaxis // traceable author statement //…	NM_005438 // GO:0005634 // nucleus // inferred from electronic annotation /// NM_005438 // GO:0005829 // cytosol // inferred from electronic annotation /// NM_005438 // GO:0042734 // presynaptic membrane // inferred from electronic annotation /// NM_005438 // GO:0043005 // neuron projection // inferred from electronic annotation /// NM_005438 // GO:0005634 // nucleus // traceable author statement…	NM_005438 // GO:0000977 // RNA polymerase II regulatory region sequence-specific DNA binding // inferred from electronic annotation /// NM_005438 // GO:0003700 // sequence-specific DNA binding transcription factor activity // inferred from electronic annotation /// NM_005438 // GO:0005515 // protein binding // inferred from physical interaction /// NM_005438 // GO:0003677 // DNA binding // inferr…	NM_005438 // GenMAPP // Wnt_signaling /// XM_005274311 // GenMAPP // Wnt_signaling /// ENST00000312562 // GenMAPP // Wnt_signaling /// ENST00000531493 // GenMAPP // Wnt_signaling /// ENST00000532401 // GenMAPP // Wnt_signaling /// BC016648 // GenMAPP // Wnt_signaling /// CR542257 // GenMAPP // Wnt_signaling /// CR542278 // GenMAPP // Wnt_signaling /// uc001ogg.1 // GenMAPP // Wnt_signaling /// uc…	ENST00000312562 // Pfam // IPR004827 // Basic-leucine zipper domain /// OTTHUMT00000391168 // Pfam // IPR004827 // Basic-leucine zipper domain	1	main	0.477877	1.39269	7.6152	5.11352	0.00253958	0.607649	-1.2051940936908a
17117831	17117831	chr19	-	48575485	48576308	15	ENST00000596510 // PLA2G4C // phospholipase A2, group IVC (cytosolic, calcium-independent) // 19q13.3 // 8605 /// AK124241 // PLA2G4C // phospholipase A2, group IVC (cytosolic, calcium-independent) // 19q13.3 // 8605 /// OTTHUMT00000465552 // PLA2G4C // phospholipase A2, group IVC (cytosolic, calcium-independent) // --- // ---	ENST00000596510 // ENSEMBL // havana:known chromosome:GRCh38:19:48051797:48073051:-1 gene:ENSG00000105499 gene_biotype:protein_coding transcript_biotype:processed_transcript // chr19 // 100 // 100 // 15 // 15 // 1 /// AK124241 // GenBank // Homo sapiens cDNA FLJ42247 fis, clone TKIDN2006852, highly similar to Homo sapiens cytosolic phospholipase A2 gamma (cPLA2 gamma) mRNA. // chr19 // 100 // 100…	ENST00000596510 // Q9UP65 /// ENST00000596510 // Q8WWC5 /// AK124241 // Q9UP65 /// AK124241 // Q8WWC5	ENST00000596510 // Hs.631562 // adipose tissue| adrenal gland| ascites| blood| bone| brain| cervix| connective tissue| embryonic tissue| esophagus| eye| heart| intestine| kidney| liver| lung| mammary gland| mouth| muscle| ovary| pancreas| placenta| prostate| skin| spleen| stomach| testis| thymus| thyroid| trachea| umbilical cord| uterus| vascular|adrenal tumor| cervical tumor| chondrosarcoma| eso…	ENST00000596510 // GO:0006644 // phospholipid metabolic process // traceable author statement /// ENST00000596510 // GO:0006954 // inflammatory response // non-traceable author statement /// ENST00000596510 // GO:0007567 // parturition // non-traceable author statement /// ENST00000596510 // GO:0019369 // arachidonic acid metabolic process // non-traceable author statement /// ENST00000596510 // …	ENST00000596510 // GO:0005635 // nuclear envelope // inferred from electronic annotation /// ENST00000596510 // GO:0005654 // nucleoplasm // inferred from electronic annotation /// ENST00000596510 // GO:0005789 // endoplasmic reticulum membrane // traceable author statement /// ENST00000596510 // GO:0005829 // cytosol // traceable author statement /// ENST00000596510 // GO:0005938 // cell cortex …	ENST00000596510 // GO:0005543 // phospholipid binding // non-traceable author statement /// ENST00000596510 // GO:0047499 // calcium-independent phospholipase A2 activity // inferred from direct assay /// ENST00000596510 // GO:0004620 // phospholipase activity // inferred from electronic annotation /// ENST00000596510 // GO:0004623 // phospholipase A2 activity // inferred from electronic annotati…	NA	NA	3	main	0.476804	1.39166	3.33592	5.99603	0.00115974	0.513108	-0.660876
16949988	16949988	chr3	+	196326511	196327216	20	NA	NONHSAT094349 // NONCODE // Non-coding transcript identified by NONCODE: Linc // chr3 // 100 // 100 // 20 // 20 // 1 /// TCONS_00006387-XLOC_003006 // Rinn lincRNA // linc-LRRC33 chr3:+:196326510-196327216 // chr3 // 100 // 100 // 20 // 20 // 1	NA	NA	NA	NA	NA	NA	NA	1	main	0.475619	1.39051	3.10032	4.33179	0.00552203	0.765051	-1.79443
16828602	16828602	chr16	-	80587205	80603584	17	ENST00000567317 // LINC01227 // long intergenic non-protein coding RNA 1227 // --- // 101928276 /// AK098656 // LINC01227 // long intergenic non-protein coding RNA 1227 // --- // 101928276 /// OTTHUMT00000431699 // RP11-18F14.1 // novel transcript // --- // --- /// uc002ffr.1 // LINC01227 // long intergenic non-protein coding RNA 1227 // --- // 101928276	ENST00000567317 // ENSEMBL // havana:known chromosome:GRCh38:16:80566794:80569687:-1 gene:ENSG00000260737 gene_biotype:lincRNA transcript_biotype:lincRNA // chr16 // 76 // 76 // 13 // 17 // 1 /// AK098656 // GenBank // Homo sapiens cDNA FLJ25790 fis, clone TST06909. // chr16 // 76 // 76 // 13 // 17 // 1 /// OTTHUMT00000431699 // Havana transcript // cdna:all chromosome:VEGA56:16:80566794:80569687…	NA	ENST00000567317 // Hs.149769 // testis| normal| fetus /// AK098656 // Hs.149769 // testis| normal| fetus	NA	NA	NA	NA	NA	1	main	0.472893	1.38789	3.6803	4.36733	0.00532057	0.758705	-1.76522
16811672	16811672	chr15	-	74922899	74988386	23	NM_001142443 // EDC3 // enhancer of mRNA decapping 3 // 15q24.1 // 80153 /// NM_001142444 // EDC3 // enhancer of mRNA decapping 3 // 15q24.1 // 80153 /// NM_025083 // EDC3 // enhancer of mRNA decapping 3 // 15q24.1 // 80153 /// ENST00000315127 // EDC3 // enhancer of mRNA decapping 3 // 15q24.1 // 80153 /// ENST00000426797 // EDC3 // enhancer of mRNA decapping 3 // 15q24.1 // 80153 /// ENST0000056…	NM_001142443 // RefSeq // Homo sapiens enhancer of mRNA decapping 3 (EDC3), transcript variant 1, mRNA. // chr15 // 100 // 100 // 23 // 23 // 1 /// NM_001142444 // RefSeq // Homo sapiens enhancer of mRNA decapping 3 (EDC3), transcript variant 2, mRNA. // chr15 // 87 // 87 // 20 // 23 // 1 /// NM_025083 // RefSeq // Homo sapiens enhancer of mRNA decapping 3 (EDC3), transcript variant 3, mRNA. // c…	NM_001142443 // Q96F86 /// NM_001142443 // H3BMB8 /// NM_001142443 // H3BN89 /// NM_001142443 // H3BNJ7 /// NM_001142443 // H3BPN4 /// NM_001142443 // H3BPW9 /// NM_001142443 // H3BQ37 /// NM_001142443 // H3BQA1 /// NM_001142443 // H3BQP5 /// NM_001142443 // H3BSQ0 /// NM_001142443 // H3BTD6 /// NM_001142443 // H3BTF8 /// NM_001142443 // H3BTH0 /// NM_001142443 // H3BU87 /// NM_001142444 // Q96F8…	NM_001142443 // Hs.96852 // adipose tissue| ascites| bladder| blood| bone| bone marrow| brain| cervix| connective tissue| embryonic tissue| esophagus| eye| heart| intestine| kidney| larynx| liver| lung| lymph| lymph node| mammary gland| mouth| muscle| nerve| ovary| pancreas| placenta| prostate| skin| stomach| testis| thymus| tonsil| trachea| uterus| vascular| breast (mammary gland) tumor| cervica…	NM_001142443 // GO:0000288 // nuclear-transcribed mRNA catabolic process, deadenylation-dependent decay // traceable author statement /// NM_001142443 // GO:0010467 // gene expression // traceable author statement /// NM_001142443 // GO:0016070 // RNA metabolic process // traceable author statement /// NM_001142443 // GO:0016071 // mRNA metabolic process // traceable author statement /// NM_00114…	NM_001142443 // GO:0000932 // cytoplasmic mRNA processing body // inferred from electronic annotation /// NM_001142443 // GO:0005829 // cytosol // traceable author statement /// NM_001142443 // GO:0005737 // cytoplasm // inferred from electronic annotation /// NM_001142443 // GO:0016020 // membrane // inferred from direct assay /// NM_001142444 // GO:0000932 // cytoplasmic mRNA processing body //…	NM_001142443 // GO:0003723 // RNA binding // inferred from electronic annotation /// NM_001142443 // GO:0005515 // protein binding // inferred from physical interaction /// NM_001142443 // GO:0042802 // identical protein binding // inferred from physical interaction /// NM_001142444 // GO:0003723 // RNA binding // inferred from electronic annotation /// NM_001142444 // GO:0005515 // protein bindi…	NA	ENST00000315127 // Pfam // IPR004443 // YjeF N-terminal domain /// ENST00000315127 // Pfam // IPR019050 // FDF domain /// ENST00000426797 // Pfam // IPR004443 // YjeF N-terminal domain /// ENST00000426797 // Pfam // IPR019050 // FDF domain /// ENST00000568176 // Pfam // IPR004443 // YjeF N-terminal domain /// ENST00000568176 // Pfam // IPR019050 // FDF domain /// OTTHUMT00000286399 // Pfam // IPR…	1	main	0.470825	1.3859	9.68606	5.64404	0.00156826	0.525535	-0.864046
16724633	16724633	chr11	+	48002110	48192486	24	NM_002843 // PTPRJ // protein tyrosine phosphatase, receptor type, J // 11p11.2 // 5795 /// ENST00000418331 // PTPRJ // protein tyrosine phosphatase, receptor type, J // 11p11.2 // 5795 /// D37781 // PTPRJ // protein tyrosine phosphatase, receptor type, J // 11p11.2 // 5795 /// OTTHUMT00000390525 // PTPRJ // protein tyrosine phosphatase, receptor type, J // --- // --- /// U10886 // PTPRJ // prote…	NM_002843 // RefSeq // Homo sapiens protein tyrosine phosphatase, receptor type, J (PTPRJ), transcript variant 1, mRNA. // chr11 // 100 // 83 // 20 // 20 // 0 /// ENST00000418331 // ENSEMBL // ensembl_havana_transcript:known chromosome:GRCh38:11:47980561:48168118:1 gene:ENSG00000149177 gene_biotype:protein_coding transcript_biotype:protein_coding // chr11 // 100 // 79 // 19 // 19 // 0 /// D37781 …	NM_002843 // Q12913 /// NM_002843 // B7Z9D4 /// NM_002843 // E9PJ83 /// NM_002843 // E9PPH3 /// NM_002843 // Q9NPR5 /// ENST00000418331 // Q12913 /// ENST00000418331 // Q9NPR5 /// ENST00000418331 // B7Z9D4 /// ENST00000418331 // E9PJ83 /// ENST00000418331 // E9PPH3 /// D37781 // Q12913 /// D37781 // B7Z9D4 /// D37781 // E9PJ83 /// D37781 // E9PPH3 /// D37781 // Q9NPR5 /// U10886 // Q12913 /// U10…	NM_002843 // Hs.318547 // ascites| blood| bone| brain| connective tissue| embryonic tissue| eye| heart| intestine| kidney| liver| lung| lymph node| mammary gland| mouth| pancreas| placenta| prostate| skin| stomach| testis| thyroid| tonsil| trachea| uterus| breast (mammary gland) tumor| chondrosarcoma| colorectal tumor| gastrointestinal tumor| germ cell tumor| glioma| head and neck tumor| kidney t…	NM_002843 // GO:0001570 // vasculogenesis // inferred from electronic annotation /// NM_002843 // GO:0007507 // heart development // inferred from electronic annotation /// NM_002843 // GO:0007596 // blood coagulation // inferred from electronic annotation /// NM_002843 // GO:0008285 // negative regulation of cell proliferation // inferred from direct assay /// NM_002843 // GO:0010572 // positive…	NM_002843 // GO:0001772 // immunological synapse // inferred from direct assay /// NM_002843 // GO:0005886 // plasma membrane // inferred from direct assay /// NM_002843 // GO:0005887 // integral component of plasma membrane // traceable author statement /// NM_002843 // GO:0005911 // cell-cell junction // inferred from direct assay /// NM_002843 // GO:0009986 // cell surface // inferred from dir…	NM_002843 // GO:0004725 // protein tyrosine phosphatase activity // inferred from direct assay /// NM_002843 // GO:0004725 // protein tyrosine phosphatase activity // inferred from mutant phenotype /// NM_002843 // GO:0005161 // platelet-derived growth factor receptor binding // inferred from physical interaction /// NM_002843 // GO:0005515 // protein binding // inferred from physical interaction…	NA	ENST00000418331 // Pfam // IPR000242 // Protein-tyrosine phosphatase, receptor/non-receptor type /// ENST00000418331 // Pfam // IPR003961 // Fibronectin, type III /// OTTHUMT00000390525 // Pfam // IPR000242 // Protein-tyrosine phosphatase, receptor/non-receptor type /// OTTHUMT00000390525 // Pfam // IPR003961 // Fibronectin, type III	1	main	0.467778	1.38298	7.5743	4.49896	0.00464373	0.72802	-1.6591023796620o
16909401	16909401	chr2	-	230899690	230933715	22	NM_152527 // SLC16A14 // solute carrier family 16, member 14 // 2q36.3 // 151473 /// ENST00000295190 // SLC16A14 // solute carrier family 16, member 14 // 2q36.3 // 151473 /// ENST00000412034 // SLC16A14 // solute carrier family 16, member 14 // 2q36.3 // 151473 /// ENST00000457406 // SLC16A14 // solute carrier family 16, member 14 // 2q36.3 // 151473 /// AK123207 // SLC16A14 // solute carrier fa…	NM_152527 // RefSeq // Homo sapiens solute carrier family 16, member 14 (SLC16A14), mRNA. // chr2 // 68 // 68 // 15 // 22 // 1 /// ENST00000295190 // ENSEMBL // ensembl_havana_transcript:known chromosome:GRCh38:2:230034974:230068999:-1 gene:ENSG00000163053 gene_biotype:protein_coding transcript_biotype:protein_coding // chr2 // 68 // 68 // 15 // 22 // 1 /// ENST00000412034 // ENSEMBL // havana:pu…	NM_152527 // Q7RTX9 /// NM_152527 // B3KNY7 /// NM_152527 // C9JIV1 /// NM_152527 // C9JME4 /// NM_152527 // E7EMG7 /// NM_152527 // Q05BQ4 /// NM_152527 // Q6ZWE5 /// ENST00000295190 // Q7RTX9 /// ENST00000295190 // C9JME4 /// ENST00000295190 // C9JIV1 /// ENST00000295190 // B3KNY7 /// ENST00000295190 // E7EMG7 /// ENST00000295190 // Q05BQ4 /// ENST00000295190 // Q6ZWE5 /// ENST00000412034 // Q6…	NM_152527 // Hs.504317 // bladder| bone| bone marrow| brain| connective tissue| embryonic tissue| esophagus| eye| heart| intestine| kidney| lung| mammary gland| mouth| muscle| ovary| pancreas| prostate| spleen| testis| trachea| uterus| breast (mammary gland) tumor| chondrosarcoma| esophageal tumor| germ cell tumor| glioma| head and neck tumor| kidney tumor| leukemia| lung tumor| non-neoplasia| no…	NM_152527 // GO:0055085 // transmembrane transport // inferred from electronic annotation /// NM_152527 // GO:0006810 // transport // inferred from electronic annotation /// ENST00000295190 // GO:0055085 // transmembrane transport // inferred from electronic annotation /// ENST00000295190 // GO:0006810 // transport // inferred from electronic annotation /// ENST00000412034 // GO:0055085 // transm…	NM_152527 // GO:0005886 // plasma membrane // inferred from electronic annotation /// NM_152527 // GO:0016021 // integral component of membrane // inferred from electronic annotation /// NM_152527 // GO:0016020 // membrane // inferred from electronic annotation /// ENST00000295190 // GO:0005886 // plasma membrane // inferred from electronic annotation /// ENST00000295190 // GO:0016021 // integral…	NM_152527 // GO:0015293 // symporter activity // inferred from electronic annotation /// ENST00000295190 // GO:0015293 // symporter activity // inferred from electronic annotation /// ENST00000412034 // GO:0015293 // symporter activity // inferred from electronic annotation /// ENST00000457406 // GO:0015293 // symporter activity // inferred from electronic annotation /// AK123207 // GO:0015293 //…	NA	ENST00000295190 // Pfam // IPR011701 // Major facilitator superfamily /// ENST00000412034 // Pfam // IPR011701 // Major facilitator superfamily /// ENST00000457406 // Pfam // IPR011701 // Major facilitator superfamily /// OTTHUMT00000256918 // Pfam // IPR011701 // Major facilitator superfamily /// OTTHUMT00000332364 // Pfam // IPR011701 // Major facilitator superfamily /// OTTHUMT00000332365 // P…	1	main	0.467603	1.38281	6.72824	4.29718	0.00572654	0.77506	-1.82311
16828021	16828021	chr16	-	71507486	71523254	20	NM_006961 // ZNF19 // zinc finger protein 19 // 16q22 // 7567 /// ENST00000288177 // ZNF19 // zinc finger protein 19 // 16q22 // 7567 /// ENST00000564230 // ZNF19 // zinc finger protein 19 // 16q22 // 7567 /// ENST00000565637 // ZNF19 // zinc finger protein 19 // 16q22 // 7567 /// AK057330 // ZNF19 // zinc finger protein 19 // 16q22 // 7567 /// AK292260 // ZNF19 // zinc finger protein 19 // 16q22…	NM_006961 // RefSeq // Homo sapiens zinc finger protein 19 (ZNF19), mRNA. // chr16 // 100 // 100 // 20 // 20 // 1 /// ENST00000288177 // ENSEMBL // ensembl_havana_transcript:known chromosome:GRCh38:16:71473583:71489338:-1 gene:ENSG00000157429 gene_biotype:protein_coding transcript_biotype:protein_coding // chr16 // 100 // 100 // 20 // 20 // 1 /// ENST00000564230 // ENSEMBL // havana:known chromos…	NM_006961 // P17023 /// NM_006961 // H3BMU5 /// NM_006961 // H3BNH9 /// NM_006961 // H3BNI0 /// NM_006961 // H3BQ26 /// NM_006961 // H3BQI6 /// NM_006961 // H3BR98 /// NM_006961 // J3KRI7 /// NM_006961 // J3KSN3 /// NM_006961 // J3KT56 /// ENST00000288177 // P17023 /// ENST00000288177 // J3KT56 /// ENST00000288177 // H3BQI6 /// ENST00000288177 // H3BQ26 /// ENST00000288177 // H3BNI0 /// ENST00000…	NM_006961 // Hs.660076 // blood| brain| embryonic tissue| eye| kidney| larynx| lung| lymph| lymph node| mammary gland| ovary| pancreas| parathyroid| prostate| skin| testis| thyroid| trachea| uterus| breast (mammary gland) tumor| germ cell tumor| head and neck tumor| kidney tumor| lymphoma| normal| ovarian tumor| retinoblastoma| skin tumor| blastocyst| fetus| adult /// ENST00000288177 // Hs.199739…	NM_006961 // GO:0006351 // transcription, DNA-templated // inferred from electronic annotation /// NM_006961 // GO:0006355 // regulation of transcription, DNA-templated // non-traceable author statement /// NM_006961 // GO:0006355 // regulation of transcription, DNA-templated // inferred from electronic annotation /// ENST00000288177 // GO:0006351 // transcription, DNA-templated // inferred from …	NM_006961 // GO:0005634 // nucleus // non-traceable author statement /// NM_006961 // GO:0005622 // intracellular // inferred from electronic annotation /// NM_006961 // GO:0005634 // nucleus // inferred from electronic annotation /// ENST00000288177 // GO:0005634 // nucleus // non-traceable author statement /// ENST00000288177 // GO:0005622 // intracellular // inferred from electronic annotation…	NM_006961 // GO:0003677 // DNA binding // inferred from electronic annotation /// NM_006961 // GO:0003700 // sequence-specific DNA binding transcription factor activity // non-traceable author statement /// NM_006961 // GO:0046872 // metal ion binding // inferred from electronic annotation /// NM_006961 // GO:0003676 // nucleic acid binding // inferred from electronic annotation /// ENST000002881…	NA	ENST00000288177 // Pfam // IPR001909 // Krueppel-associated box /// ENST00000288177 // Pfam // IPR007087 // Zinc finger, C2H2 /// ENST00000564230 // Pfam // IPR001909 // Krueppel-associated box /// ENST00000564230 // Pfam // IPR007087 // Zinc finger, C2H2 /// ENST00000565637 // Pfam // IPR007087 // Zinc finger, C2H2 /// OTTHUMT00000268993 // Pfam // IPR001909 // Krueppel-associated box /// OTTHUM…	1	main	0.466357	1.38162	5.75343	4.86703	0.00321542	0.629202	-1.37927
16961200	16961200	chr3	-	166958075	167099134	19	NM_001199201 // ZBBX // zinc finger, B-box domain containing // 3q26.1 // 79740 /// NM_001199202 // ZBBX // zinc finger, B-box domain containing // 3q26.1 // 79740 /// NM_024687 // ZBBX // zinc finger, B-box domain containing // 3q26.1 // 79740 /// XM_005247777 // ZBBX // zinc finger, B-box domain containing // 3q26.1 // 79740 /// ENST00000307529 // ZBBX // zinc finger, B-box domain containing //…	NM_001199201 // RefSeq // Homo sapiens zinc finger, B-box domain containing (ZBBX), transcript variant 1, mRNA. // chr3 // 89 // 89 // 17 // 19 // 1 /// NM_001199202 // RefSeq // Homo sapiens zinc finger, B-box domain containing (ZBBX), transcript variant 3, mRNA. // chr3 // 89 // 89 // 17 // 19 // 1 /// NM_024687 // RefSeq // Homo sapiens zinc finger, B-box domain containing (ZBBX), transcript v…	NM_001199201 // A8MT70 /// NM_001199201 // B7ZMD2 /// NM_001199201 // C9J608 /// NM_001199201 // C9JVV2 /// NM_001199201 // H7C4M7 /// NM_001199201 // H7C534 /// NM_001199201 // H7C590 /// NM_001199202 // A8MT70 /// NM_001199202 // B7ZMD2 /// NM_001199202 // C9J608 /// NM_001199202 // C9JVV2 /// NM_001199202 // H7C4M7 /// NM_001199202 // H7C534 /// NM_001199202 // H7C590 /// NM_024687 // A8MT70 /…	NM_001199201 // Hs.478143 // brain| connective tissue| lung| pituitary gland| testis| uterus| normal| soft tissue/muscle tissue tumor| uterine tumor| fetus| adult /// NM_001199202 // Hs.478143 // brain| connective tissue| lung| pituitary gland| testis| uterus| normal| soft tissue/muscle tissue tumor| uterine tumor| fetus| adult /// NM_024687 // Hs.478143 // brain| connective tissue| lung| pituita…	NA	NM_001199201 // GO:0005622 // intracellular // inferred from electronic annotation /// NM_001199202 // GO:0005622 // intracellular // inferred from electronic annotation /// NM_024687 // GO:0005622 // intracellular // inferred from electronic annotation /// XM_005247777 // GO:0005622 // intracellular // inferred from electronic annotation /// ENST00000307529 // GO:0005622 // intracellular // infe…	NM_001199201 // GO:0008270 // zinc ion binding // inferred from electronic annotation /// NM_001199201 // GO:0046872 // metal ion binding // inferred from electronic annotation /// NM_001199202 // GO:0008270 // zinc ion binding // inferred from electronic annotation /// NM_001199202 // GO:0046872 // metal ion binding // inferred from electronic annotation /// NM_024687 // GO:0008270 // zinc ion b…	NA	ENST00000307529 // Pfam // IPR000315 // Zinc finger, B-box /// ENST00000392764 // Pfam // IPR000315 // Zinc finger, B-box /// ENST00000392766 // Pfam // IPR000315 // Zinc finger, B-box /// ENST00000392767 // Pfam // IPR000315 // Zinc finger, B-box /// ENST00000455345 // Pfam // IPR000315 // Zinc finger, B-box /// OTTHUMT00000257633 // Pfam // IPR000315 // Zinc finger, B-box /// OTTHUMT00000257657…	1	main	0.465991	1.38127	3.07039	4.57485	0.00429819	0.704733	-1.59939
16921191	16921191	chr20	-	61872136	61904046	19	NM_152864 // NKAIN4 // Na+/K+ transporting ATPase interacting 4 // 20q13.33 // 128414 /// ENST00000370316 // NKAIN4 // Na+/K+ transporting ATPase interacting 4 // 20q13.33 // 128414 /// BC041812 // NKAIN4 // Na+/K+ transporting ATPase interacting 4 // 20q13.33 // 128414 /// OTTHUMT00000080117 // NKAIN4 // Na+/K+ transporting ATPase interacting 4 // --- // --- /// uc002yek.3 // NKAIN4 // Na+/K+ tr…	NM_152864 // RefSeq // Homo sapiens Na+/K+ transporting ATPase interacting 4 (NKAIN4), mRNA. // chr20 // 42 // 42 // 8 // 19 // 1 /// ENST00000370316 // ENSEMBL // ensembl_havana_transcript:known chromosome:GRCh38:20:63240784:63254540:-1 gene:ENSG00000101198 gene_biotype:protein_coding transcript_biotype:protein_coding // chr20 // 42 // 42 // 8 // 19 // 1 /// BC041812 // GenBank // Homo sapiens N…	NM_152864 // Q8IVV8 /// NM_152864 // B3KWY5 /// ENST00000370316 // Q8IVV8 /// ENST00000370316 // A6NNM2 /// ENST00000370316 // B3KWY5 /// BC041812 // Q8IVV8 /// BC041812 // B3KWY5 /// uc002yek.3 // Q8IVV8 /// uc002yek.3 // B3KWY5	NM_152864 // Hs.46627 // brain| embryonic tissue| eye| heart| kidney| liver| lung| mouth| nerve| pancreas| testis| uterus| germ cell tumor| glioma| kidney tumor| liver tumor| non-neoplasia| normal| pancreatic tumor| uterine tumor|embryoid body| blastocyst| fetus| adult /// ENST00000370316 // Hs.46627 // brain| embryonic tissue| eye| heart| kidney| liver| lung| mouth| nerve| pancreas| testis| uter…	NA	NM_152864 // GO:0005886 // plasma membrane // inferred from electronic annotation /// NM_152864 // GO:0016021 // integral component of membrane // inferred from electronic annotation /// NM_152864 // GO:0016020 // membrane // inferred from electronic annotation /// ENST00000370316 // GO:0005886 // plasma membrane // inferred from electronic annotation /// ENST00000370316 // GO:0016021 // integral…	NA	NA	ENST00000370316 // Pfam // IPR008516 // Na,K-Atpase Interacting protein /// OTTHUMT00000080117 // Pfam // IPR008516 // Na,K-Atpase Interacting protein	1	main	0.465345	1.38065	4.39584	5.16093	0.00242908	0.607649	-1.17289
16937741	16937741	chr3	+	12328867	12475855	30	NM_015869 // PPARG // peroxisome proliferator-activated receptor gamma // 3p25 // 5468 /// NM_138711 // PPARG // peroxisome proliferator-activated receptor gamma // 3p25 // 5468 /// ENST00000287820 // PPARG // peroxisome proliferator-activated receptor gamma // 3p25 // 5468 /// ENST00000397010 // PPARG // peroxisome proliferator-activated receptor gamma // 3p25 // 5468 /// ENST00000397012 // PPAR…	NM_015869 // RefSeq // Homo sapiens peroxisome proliferator-activated receptor gamma (PPARG), transcript variant 2, mRNA. // chr3 // 50 // 50 // 15 // 30 // 1 /// NM_138711 // RefSeq // Homo sapiens peroxisome proliferator-activated receptor gamma (PPARG), transcript variant 3, mRNA. // chr3 // 53 // 53 // 16 // 30 // 1 /// ENST00000287820 // ENSEMBL // ensembl_havana_transcript:known chromosome:…	NM_015869 // P37231 /// NM_015869 // B6ZGS2 /// NM_015869 // D2KUA6 /// NM_015869 // E7EU07 /// NM_015869 // E7EUD1 /// NM_015869 // E9PFJ1 /// NM_015869 // E9PFV2 /// NM_015869 // E9PFV3 /// NM_015869 // E9PFX5 /// NM_015869 // Q4W448 /// NM_015869 // Q4W4C6 /// NM_015869 // Q4W4C7 /// NM_015869 // Q53EW1 /// NM_015869 // Q6L9M1 /// NM_138711 // P37231 /// NM_138711 // B6ZGS2 /// NM_138711 // D2…	NM_015869 // Hs.162646 // adipose tissue| ascites| bladder| bone| brain| cervix| connective tissue| embryonic tissue| heart| intestine| kidney| liver| lung| mammary gland| nerve| ovary| pancreas| pharynx| placenta| prostate| skin| spleen| stomach| testis| vascular| bladder carcinoma| chondrosarcoma| colorectal tumor| gastrointestinal tumor| germ cell tumor| head and neck tumor| kidney tumor| live…	NM_015869 // GO:0000122 // negative regulation of transcription from RNA polymerase II promoter // inferred from direct assay /// NM_015869 // GO:0000122 // negative regulation of transcription from RNA polymerase II promoter // inferred from sequence or structural similarity /// NM_015869 // GO:0001890 // placenta development // inferred from sequence or structural similarity /// NM_015869 // GO…	NM_015869 // GO:0005634 // nucleus // inferred from direct assay /// NM_015869 // GO:0005654 // nucleoplasm // traceable author statement /// NM_015869 // GO:0005829 // cytosol // inferred from sequence or structural similarity /// NM_015869 // GO:0005634 // nucleus // inferred from electronic annotation /// NM_015869 // GO:0005737 // cytoplasm // inferred from electronic annotation /// NM_015869…	NM_015869 // GO:0001012 // RNA polymerase II regulatory region DNA binding // inferred from electronic annotation /// NM_015869 // GO:0003677 // DNA binding // inferred from direct assay /// NM_015869 // GO:0003677 // DNA binding // inferred from sequence or structural similarity /// NM_015869 // GO:0003682 // chromatin binding // inferred from sequence or structural similarity /// NM_015869 // G…	NM_015869 // GenMAPP // Nuclear_Receptors /// NM_138711 // GenMAPP // Nuclear_Receptors /// ENST00000287820 // GenMAPP // Nuclear_Receptors /// ENST00000397010 // GenMAPP // Nuclear_Receptors /// ENST00000397012 // GenMAPP // Nuclear_Receptors /// ENST00000397023 // GenMAPP // Nuclear_Receptors /// ENST00000397026 // GenMAPP // Nuclear_Receptors /// AB472042 // GenMAPP // Nuclear_Receptors /// AB…	ENST00000287820 // Pfam // IPR000536 // Nuclear hormone receptor, ligand-binding, core /// ENST00000287820 // Pfam // IPR001628 // Zinc finger, nuclear hormone receptor-type /// ENST00000287820 // Pfam // IPR022590 // Peroxisome proliferator-activated receptor gamma, N-terminal /// ENST00000397010 // Pfam // IPR000536 // Nuclear hormone receptor, ligand-binding, core /// ENST00000397010 // Pfam /…	1	main	0.464698	1.38003	6.62845	5.87231	0.00128751	0.513108	-0.73030748209188i
16832147	16832147	chr17	+	19551459	19580909	25	NM_000382 // ALDH3A2 // aldehyde dehydrogenase 3 family, member A2 // 17p11.2 // 224 /// NM_001031806 // ALDH3A2 // aldehyde dehydrogenase 3 family, member A2 // 17p11.2 // 224 /// ENST00000176643 // ALDH3A2 // aldehyde dehydrogenase 3 family, member A2 // 17p11.2 // 224 /// ENST00000339618 // ALDH3A2 // aldehyde dehydrogenase 3 family, member A2 // 17p11.2 // 224 /// ENST00000395575 // ALDH3A2 /…	NM_000382 // RefSeq // Homo sapiens aldehyde dehydrogenase 3 family, member A2 (ALDH3A2), transcript variant 2, mRNA. // chr17 // 56 // 56 // 14 // 25 // 1 /// NM_001031806 // RefSeq // Homo sapiens aldehyde dehydrogenase 3 family, member A2 (ALDH3A2), transcript variant 1, mRNA. // chr17 // 72 // 72 // 18 // 25 // 1 /// ENST00000176643 // ENSEMBL // ensembl_havana_transcript:known chromosome:GRC…	NM_000382 // P51648 /// NM_000382 // C9JGJ2 /// NM_000382 // I3L0X1 /// NM_000382 // I3L1M4 /// NM_000382 // I3L2W1 /// NM_000382 // I3L4G6 /// NM_000382 // J3KTD9 /// NM_000382 // J3KTG1 /// NM_000382 // J3QKK9 /// NM_000382 // J3QQV9 /// NM_000382 // J3QRD1 /// NM_000382 // J3QS00 /// NM_000382 // K7EN73 /// NM_000382 // Q59H65 /// NM_000382 // Q68D64 /// NM_001031806 // P51648 /// NM_001031806…	NM_000382 // Hs.499886 // adipose tissue| adrenal gland| ascites| bladder| blood| bone| brain| cervix| connective tissue| embryonic tissue| esophagus| eye| heart| intestine| kidney| liver| lung| lymph| lymph node| mammary gland| mouth| muscle| ovary| pancreas| parathyroid| pharynx| pituitary gland| placenta| prostate| salivary gland| skin| spleen| stomach| testis| thymus| thyroid| trachea| umbili…	NM_000382 // GO:0006081 // cellular aldehyde metabolic process // inferred from direct assay /// NM_000382 // GO:0006081 // cellular aldehyde metabolic process // non-traceable author statement /// NM_000382 // GO:0006714 // sesquiterpenoid metabolic process // inferred from direct assay /// NM_000382 // GO:0007417 // central nervous system development // inferred from mutant phenotype /// NM_000…	NM_000382 // GO:0005743 // mitochondrial inner membrane // inferred from electronic annotation /// NM_000382 // GO:0005777 // peroxisome // inferred from direct assay /// NM_000382 // GO:0005789 // endoplasmic reticulum membrane // inferred from electronic annotation /// NM_000382 // GO:0016021 // integral component of membrane // inferred from electronic annotation /// NM_000382 // GO:0043231 //…	NM_000382 // GO:0004029 // aldehyde dehydrogenase (NAD) activity // inferred from direct assay /// NM_000382 // GO:0004029 // aldehyde dehydrogenase (NAD) activity // inferred from mutant phenotype /// NM_000382 // GO:0004030 // aldehyde dehydrogenase [NAD(P)+] activity // inferred from electronic annotation /// NM_000382 // GO:0046577 // long-chain-alcohol oxidase activity // inferred from direc…	NM_000382 // HumanCyc // NPGLUCAT-PWY /// NM_000382 // HumanCyc // PWY-2501 /// NM_000382 // MetaCyc // PWY-7431 /// NM_000382 // MetaCyc // PWY66-387 /// NM_000382 // MetaCyc // PWY66-389 /// NM_000382 // MetaCyc // PWY66-388 /// NM_000382 // MetaCyc // PWY-0 /// NM_000382 // MetaCyc // PWY-6307 /// NM_000382 // MetaCyc // 2PHENDEG-PWY /// NM_000382 // MetaCyc // PWY66-21 /// NM_000382 // MetaCy…	ENST00000176643 // Pfam // IPR008670 // Acyl-CoA reductase, LuxC /// ENST00000176643 // Pfam // IPR015590 // Aldehyde dehydrogenase domain /// ENST00000339618 // Pfam // IPR008670 // Acyl-CoA reductase, LuxC /// ENST00000339618 // Pfam // IPR015590 // Aldehyde dehydrogenase domain /// ENST00000395575 // Pfam // IPR008670 // Acyl-CoA reductase, LuxC /// ENST00000395575 // Pfam // IPR015590 // Alde…	1	main	0.464464	1.3798	6.63827	5.24545	0.00224547	0.584911	-1.1162
16713187	16713187	chr10	-	33466419	33625190	26	NM_001024628 // NRP1 // neuropilin 1 // 10p12 // 8829 /// NM_001024629 // NRP1 // neuropilin 1 // 10p12 // 8829 /// NM_001244972 // NRP1 // neuropilin 1 // 10p12 // 8829 /// NM_001244973 // NRP1 // neuropilin 1 // 10p12 // 8829 /// NM_003873 // NRP1 // neuropilin 1 // 10p12 // 8829 /// NR_045259 // NRP1 // neuropilin 1 // 10p12 // 8829 /// XM_006717526 // NRP1 // neuropilin 1 // 10p12 // 8829 ///…	NM_001024628 // RefSeq // Homo sapiens neuropilin 1 (NRP1), transcript variant 2, mRNA. // chr10 // 100 // 46 // 12 // 12 // 0 /// NM_001024629 // RefSeq // Homo sapiens neuropilin 1 (NRP1), transcript variant 3, mRNA. // chr10 // 100 // 42 // 11 // 11 // 0 /// NM_001244972 // RefSeq // Homo sapiens neuropilin 1 (NRP1), transcript variant 4, mRNA. // chr10 // 100 // 69 // 18 // 18 // 0 /// NM_001…	NM_001024628 // O14786 /// NM_001024628 // A8K9V7 /// NM_001024628 // E7EX60 /// NM_001024628 // E9PEP6 /// NM_001024628 // H0Y4A0 /// NM_001024628 // H0Y4N6 /// NM_001024628 // H0Y7Z2 /// NM_001024628 // Q59F20 /// NM_001024628 // Q5JWQ2 /// NM_001024628 // Q5JWQ4 /// NM_001024628 // Q5JWQ6 /// NM_001024628 // Q5T7F0 /// NM_001024628 // Q68DN3 /// NM_001024628 // Q6AWA9 /// NM_001024628 // Q6X90…	NM_001024628 // Hs.131704 // adipose tissue| ascites| bladder| blood| bone| bone marrow| brain| cervix| connective tissue| ear| embryonic tissue| eye| heart| intestine| kidney| larynx| liver| lung| lymph node| mammary gland| mouth| muscle| nerve| ovary| pancreas| parathyroid| pharynx| placenta| prostate| skin| spleen| stomach| testis| thymus| thyroid| trachea| umbilical cord| uterus| vascular| br…	NM_001024628 // GO:0001525 // angiogenesis // inferred from mutant phenotype /// NM_001024628 // GO:0001525 // angiogenesis // inferred from sequence or structural similarity /// NM_001024628 // GO:0001569 // patterning of blood vessels // inferred from sequence or structural similarity /// NM_001024628 // GO:0001764 // neuron migration // inferred from sequence or structural similarity /// NM_00…	NM_001024628 // GO:0002116 // semaphorin receptor complex // non-traceable author statement /// NM_001024628 // GO:0005615 // extracellular space // inferred from direct assay /// NM_001024628 // GO:0005769 // early endosome // inferred from sequence or structural similarity /// NM_001024628 // GO:0005829 // cytosol // inferred from direct assay /// NM_001024628 // GO:0005883 // neurofilament // …	NM_001024628 // GO:0005021 // vascular endothelial growth factor-activated receptor activity // inferred from sequence or structural similarity /// NM_001024628 // GO:0005021 // vascular endothelial growth factor-activated receptor activity // non-traceable author statement /// NM_001024628 // GO:0005515 // protein binding // inferred from physical interaction /// NM_001024628 // GO:0008201 // he…	NA	ENST00000265371 // Pfam // IPR000421 // Coagulation factor 5/8 C-terminal type domain /// ENST00000265371 // Pfam // IPR000859 // CUB domain /// ENST00000265371 // Pfam // IPR000998 // MAM domain /// ENST00000265371 // Pfam // IPR022579 // Neuropilin-1, C-terminal /// ENST00000374816 // Pfam // IPR000421 // Coagulation factor 5/8 C-terminal type domain /// ENST00000374816 // Pfam // IPR000859 // …	1	main	0.463889	1.37926	8.81956	5.13978	0.00247768	0.607649	-1.18725
17009670	17009670	chr6	+	53493178	53496192	23	XR_242040 // LOC101927171 // uncharacterized LOC101927171 // --- // 101927171 /// ENST00000448327 // LOC101927171 // uncharacterized LOC101927171 // --- // 101927171 /// OTTHUMT00000040964 // RP11-345L23.1 // novel transcript // --- // ---	XR_242040 // RefSeq // PREDICTED: Homo sapiens uncharacterized LOC101927171 (RP11-345L23.1), ncRNA. // chr6 // 100 // 100 // 23 // 23 // 1 /// ENST00000448327 // ENSEMBL // havana:known chromosome:GRCh38:6:53628380:53631394:1 gene:ENSG00000235899 gene_biotype:antisense transcript_biotype:antisense // chr6 // 100 // 100 // 23 // 23 // 1 /// OTTHUMT00000040964 // Havana transcript // cdna:all chrom…	NA	ENST00000448327 // Hs.334005 // blood| connective tissue| lung| mouth| head and neck tumor| soft tissue/muscle tissue tumor| adult	NA	NA	NA	NA	NA	1	main	0.463675	1.37905	3.09157	5.50536	0.00177307	0.551384	-0.949012
16800536	16800536	chr15	+	45422131	45457774	27	NM_017434 // DUOX1 // dual oxidase 1 // 15q15.3 // 53905 /// NM_175940 // DUOX1 // dual oxidase 1 // 15q15.3 // 53905 /// ENST00000321429 // DUOX1 // dual oxidase 1 // 15q15.3 // 53905 /// ENST00000389037 // DUOX1 // dual oxidase 1 // 15q15.3 // 53905 /// ENST00000561220 // DUOX1 // dual oxidase 1 // 15q15.3 // 53905 /// AF213465 // DUOX1 // dual oxidase 1 // 15q15.3 // 53905 /// AF230495 // DUOX…	NM_017434 // RefSeq // Homo sapiens dual oxidase 1 (DUOX1), transcript variant 1, mRNA. // chr15 // 74 // 74 // 20 // 27 // 1 /// NM_175940 // RefSeq // Homo sapiens dual oxidase 1 (DUOX1), transcript variant 2, mRNA. // chr15 // 70 // 70 // 19 // 27 // 1 /// ENST00000321429 // ENSEMBL // ensembl_havana_transcript:known chromosome:GRCh38:15:45129933:45165576:1 gene:ENSG00000137857 gene_biotype:pr…	NM_017434 // Q9NRD9 /// NM_017434 // A8K2V7 /// NM_017434 // H0YK19 /// NM_017434 // H0YNR5 /// NM_017434 // Q14C85 /// NM_017434 // Q9NT13 /// NM_175940 // Q9NRD9 /// NM_175940 // A8K2V7 /// NM_175940 // H0YK19 /// NM_175940 // H0YNR5 /// NM_175940 // Q14C85 /// NM_175940 // Q9NT13 /// ENST00000321429 // Q9NRD9 /// ENST00000321429 // H0YNR5 /// ENST00000321429 // A8K2V7 /// ENST00000321429 // H0…	NM_017434 // Hs.272813 // bladder| brain| embryonic tissue| intestine| larynx| lung| mammary gland| mouth| muscle| pharynx| placenta| prostate| skin| testis| thyroid| trachea| uterus| bladder carcinoma| breast (mammary gland) tumor| colorectal tumor| head and neck tumor| lung tumor| normal| prostate cancer| skin tumor| uterine tumor| fetus| adult /// NM_175940 // Hs.272813 // bladder| brain| embr…	NM_017434 // GO:0006590 // thyroid hormone generation // inferred from electronic annotation /// NM_017434 // GO:0019221 // cytokine-mediated signaling pathway // inferred from direct assay /// NM_017434 // GO:0042335 // cuticle development // inferred from mutant phenotype /// NM_017434 // GO:0042446 // hormone biosynthetic process // inferred from electronic annotation /// NM_017434 // GO:00425…	NM_017434 // GO:0016021 // integral component of membrane // inferred from electronic annotation /// NM_017434 // GO:0016324 // apical plasma membrane // non-traceable author statement /// NM_017434 // GO:0005886 // plasma membrane // inferred from electronic annotation /// NM_017434 // GO:0016020 // membrane // inferred from electronic annotation /// NM_017434 // GO:0016324 // apical plasma memb…	NM_017434 // GO:0004601 // peroxidase activity // inferred from electronic annotation /// NM_017434 // GO:0005509 // calcium ion binding // inferred from electronic annotation /// NM_017434 // GO:0016174 // NAD(P)H oxidase activity // non-traceable author statement /// NM_017434 // GO:0020037 // heme binding // inferred from electronic annotation /// NM_017434 // GO:0050661 // NADP binding // non…	NA	ENST00000321429 // Pfam // IPR002048 // EF-hand domain /// ENST00000321429 // Pfam // IPR013112 // FAD-binding 8 /// ENST00000321429 // Pfam // IPR013121 // Ferric reductase, NAD binding /// ENST00000321429 // Pfam // IPR013130 // Ferric reductase transmembrane component-like domain /// ENST00000389037 // Pfam // IPR002048 // EF-hand domain /// ENST00000389037 // Pfam // IPR013112 // FAD-binding …	1	main	0.461795	1.37725	3.99872	5.26128	0.00221289	0.584911	-1.10572
17068687	17068687	chr8	+	43233441	43233652	12	NA	ENST00000364459 // ENSEMBL // ncrna:novel chromosome:GRCh38:8:43378297:43378510:1 gene:ENSG00000201329 gene_biotype:snoRNA transcript_biotype:snoRNA // chr8 // 100 // 100 // 12 // 12 // 1 /// NONHSAT126354 // NONCODE // Non-coding transcript identified by NONCODE: Linc // chr8 // 100 // 100 // 12 // 12 // 1	NA	NA	NA	NA	NA	NA	NA	1	main	0.45901	1.3746	2.8484	4.34237	0.00546115	0.762882	-1.78571
16993688	16993688	chr5	-	26322	37720	21	NA	NONHSAT099835 // NONCODE // Non-coding transcript identified by NONCODE: Linc // chr5 // 100 // 100 // 21 // 21 // 1 /// TCONS_00010226-XLOC_004691 // Rinn lincRNA // linc-TRIM52 chr5:-:26321-37720 // chr5 // 100 // 100 // 21 // 21 // 1	NA	NA	NA	NA	NA	NA	NA	1	main	0.458836	1.37443	3.41487	5.43691	0.00188538	0.558499	-0.992022
17084821	17084821	chr9	+	35906189	35907138	19	NM_001039792 // HRCT1 // histidine rich carboxyl terminus 1 // 9p13.3 // 646962 /// ENST00000354323 // HRCT1 // histidine rich carboxyl terminus 1 // 9p13.3 // 646962 /// AY358408 // HRCT1 // histidine rich carboxyl terminus 1 // 9p13.3 // 646962 /// OTTHUMT00000334099 // HRCT1 // histidine rich carboxyl terminus 1 // --- // --- /// uc003zyr.1 // HRCT1 // histidine rich carboxyl terminus 1 // 9p1…	NM_001039792 // RefSeq // Homo sapiens histidine rich carboxyl terminus 1 (HRCT1), mRNA. // chr9 // 100 // 100 // 19 // 19 // 1 /// ENST00000354323 // ENSEMBL // ensembl_havana_transcript:known chromosome:GRCh38:9:35906192:35907141:1 gene:ENSG00000196196 gene_biotype:protein_coding transcript_biotype:protein_coding // chr9 // 100 // 100 // 19 // 19 // 1 /// AY358408 // GenBank // Homo sapiens clo…	NM_001039792 // Q6UXD1 /// ENST00000354323 // Q6UXD1 /// AY358408 // Q6UXD1 /// uc003zyr.1 // Q6UXD1	NM_001039792 // Hs.208081 // adrenal gland| bone| connective tissue| eye| intestine| kidney| mammary gland| pancreas| placenta| stomach| uterus|adrenal tumor| chondrosarcoma| gastrointestinal tumor| non-neoplasia| normal| uterine tumor| fetus| adult /// ENST00000354323 // Hs.208081 // adrenal gland| bone| connective tissue| eye| intestine| kidney| mammary gland| pancreas| placenta| stomach| uteru…	NA	NM_001039792 // GO:0016021 // integral component of membrane // inferred from electronic annotation /// NM_001039792 // GO:0016020 // membrane // inferred from electronic annotation /// ENST00000354323 // GO:0016021 // integral component of membrane // inferred from electronic annotation /// ENST00000354323 // GO:0016020 // membrane // inferred from electronic annotation /// AY358408 // GO:001602…	NA	NA	NA	1	main	0.457999	1.37364	4.66214	4.97638	0.00289301	0.625462	-1.30077
16910143	16910143	chr2	-	241320860	241327143	26	XR_431552 // LOC102723825 // uncharacterized LOC102723825 // --- // 102723825	XR_431552 // RefSeq // PREDICTED: Homo sapiens uncharacterized LOC102723825 (LOC102723825), ncRNA. // chr2 // 31 // 31 // 8 // 26 // 1 /// NONHSAT077816 // NONCODE // Non-coding transcript identified by NONCODE: Linc // chr2 // 100 // 100 // 26 // 26 // 1 /// TCONS_00004629-XLOC_002543 // Rinn lincRNA // linc-OTOS-1 chr2:-:241320859-241327143 // chr2 // 100 // 100 // 26 // 26 // 1	NA	NA	NA	NA	NA	NA	NA	1	main	0.455839	1.37158	3.43362	4.34749	0.005432	0.762882	-1.7815
17095332	17095332	NA	NA	NA	NA	1	NA	--- // --- // pos_control // --- // --- // --- // --- // --- // ---	NA	NA	NA	NA	NA	NA	NA	NA	normgene->exon	0.454903	1.37069	10.2498	4.45928	0.0048369	0.74523	-1.69075
17091673	17091673	chr9	+	140122018	140124090	19	NM_001190228 // RNF224 // ring finger protein 224 // 9q34.3 // 643596 /// ENST00000445101 // RNF224 // ring finger protein 224 // 9q34.3 // 643596 /// uc022bqe.1 // RNF224 // ring finger protein 224 // 9q34.3 // 643596	NM_001190228 // RefSeq // Homo sapiens ring finger protein 224 (RNF224), mRNA. // chr9 // 100 // 100 // 19 // 19 // 1 /// ENST00000445101 // ENSEMBL // havana:known chromosome:GRCh38:9:137227271:137229638:1 gene:ENSG00000233198 gene_biotype:protein_coding transcript_biotype:protein_coding // chr9 // 100 // 100 // 19 // 19 // 1 /// uc022bqe.1 // UCSC Genes // Homo sapiens ring finger protein 224 (…	NM_001190228 // P0DH78 /// ENST00000445101 // P0DH78 /// uc022bqe.1 // P0DH78	NM_001190228 // Hs.730186 // kidney| placenta| normal| adult /// ENST00000445101 // Hs.730186 // kidney| placenta| normal| adult /// uc022bqe.1 // Hs.730186 // kidney| placenta| normal| adult	NA	NA	NM_001190228 // GO:0008270 // zinc ion binding // inferred from electronic annotation /// NM_001190228 // GO:0046872 // metal ion binding // inferred from electronic annotation /// ENST00000445101 // GO:0008270 // zinc ion binding // inferred from electronic annotation /// ENST00000445101 // GO:0005515 // protein binding // inferred from electronic annotation /// ENST00000445101 // GO:0046872 // …	NA	NA	1	main	0.452217	1.36814	7.34489	5.27506	0.00218495	0.584911	-1.09662
[truncated: 271 more rows]

## Sheet: Table S6
Table S6 - Full signal intensities obtained by Bothrops jararaca venom and control (only MCF7 cells).
Probe Set ID	Gene Symbol	full-Signal B. jararaca venom (rep 1)	full-Signal B. jararaca venom (rep 2)	Average of treated signal intensities	full-Signal control (rep 1)	full-Signal control (rep 2)	Average of control signal intensities	mRNA Accession	mRNA Source	mRna - Description
16657436	DDX11L2	6.1514	6.17199	6.1617	5.94209	5.75828	5.85019	NR_024004	RefSeq	Homo sapiens DEAD/H (Asp-Glu-Ala-Asp/His) box helicase 11 like 2 (DDX11L2), transcript variant 1, non-coding RNA.
16657440	MIR1302-2 // MIR1302-9 // MIR1302-10 // MIR1302-11	4.90016	4.8412	4.87068	5.00131	4.79847	4.89989	ENST00000422679	ENSEMBL	havana:known chromosome:GRCh38:9:27657:30891:1 gene:ENSG00000227518 gene_biotype:antisense transcript_biotype:antisense
16657445	OR4F5	2.56464	2.96856	2.7666	2.35572	2.65436	2.50504	NM_001005484	RefSeq	Homo sapiens olfactory receptor, family 4, subfamily F, member 5 (OR4F5), mRNA.
16657447	RP11-34P13.9	2.56222	2.64753	2.60488	2.48031	2.85797	2.66914	OTTHUMT00000007169	Havana transcript	cdna:all chromosome:VEGA56:1:160446:161525:1 Gene:OTTHUMG00000002525
16657450	LOC101928706 // LOC101929823	8.45546	8.57054	8.513	8.44125	8.45369	8.44747	ENST00000440038	ENSEMBL	havana:known chromosome:GRCh38:1:494464:501617:-1 gene:ENSG00000237094 gene_biotype:lincRNA transcript_biotype:lincRNA
16657469	LOC101927097	5.976	6.3415	6.15875	5.94024	6.20506	6.07265	XR_430662	RefSeq	PREDICTED: Homo sapiens uncharacterized LOC101927097 (LOC101927097), misc_RNA.
16657473	OR4F29	2.67523	2.619	2.64711	2.70431	2.84251	2.77341	NM_001005221	RefSeq	Homo sapiens olfactory receptor, family 4, subfamily F, member 29 (OR4F29), mRNA.
[truncated: 53,610 more rows]

## Sheet: Table S7
Table S7 - Full C-map hit list for drug-related activities identified for Bothrops jararaca venom (only MCF7 cells).
[truncated: 3,114 more rows]
